# Supplementary material for: Eumycetozoa = Amoebozoa?: SSUrDNA Phylogeny of Protosteloid Slime Molds and Its Significance for the Amoebozoan Supergroup
Source: PLoS One. 2009 Aug 25;4(8):e6754. doi: 10.1371/journal.pone.0006754 (PMC2727795; doi:10.1371/journal.pone.0006754)
Supplement: Table S1 — Genbank Accession Numbers for Additional Sequences Used in Phylogenetic Analyses. Bold font highlights protosteloid species. * = organisms sequenced in this study. (0.05 MB XLS) [file pone.0006754.s001.xls]

## Sheet: TableS1
Table S1. Genbank Accession Numbers for Additional Sequences Used in Phylogenetic Analyses.
Taxa	Strain	SSU accession
Acanthamoeba astronyxis	ATCC 30137	AF019064.1
Acanthamoeba castellanii		M13435.1
Acanthamoeba culbertsoni	Diamond	AF019057.1
Acanthamoeba hatchetti	11DS	AF251939.1
Acanthamoeba pearcei		AF019053.1
Acanthamoeba polyphaga		DQ013363
Acanthamoeba pustulosa	GE3a	AF019050.1
Acanthamoeba sp.	KA/E7	AY148955
Acanthamoeba stevensoni	RB:F:1	AF019069.1
Acanthamoeba tubiashi	OC-15C	AF019065.1
Acramoeba dendroida (formerly Gephyramoeba sp.)	ATCC 50654	AF293897.1
Acytostelium ellipticum	AE2	AM168122.1
Apusomonas proboscidea		L37037.1
Arachnula sp.	50593	EU273440
Arcyria denudata		AY643825.1
Athelia bombacina		M55638.1
Balamuthia mandrillaris	V451	AF477022.1
Balamuthia mandrillaris		AF019071.1
Balamuthia mandrillaris	V039	AF477019.1
Cafeteria roenbergensis		AY827851
Candida maltosa		D14593.1
Cavostelium apophysatum*	Type G-17	FJ766476
Centropyxis laevigata		AY848965.1
Ceratiomyxella tahitiensis*	HIO4-93L-1	FJ544419
Cercomonas longicauda		AF101052.1
Chaos carolinense	WW-13-1324	AJ314607.1
Chaos nobile	CCAP 1511/2	AJ314606.1
Chlamydomonas reinhardtii		M32703.1
Clastostelium recurvatum*	NZ05-10a-4	FJ766474
Clydonella sp.	ATCC 50884	AY183892.1
Clydonella sp.	ATCC 50816	AY183890.1
Cyanidium caldarium		AB091232
Cyanophora paradoxa		AY823716
Dermamoeba algensis		AY294148.1
Dermocystidium salmonis		U21337.1
Diaphanoeca grandis		L10824.1
Dictyostelium bifurcatum	UK5	AM168084.1
Dictyostelium deminutivum	MexM19A	AM168092.1
Dictyostelium discoideum		K02641.1
Dictyostelium minutum		AY040332.1
Dictyostelium purpureum	WS321	AM168061.1
Dictyostelium sp.	Menorah	AM168073.1
Didymium nigripes		AF239230.1
Echinamoeba exundans		AF293895.1
Eimeria tenella		DQ640011
Emiliana huxleyi		M87327.2
Endolimax nana		AF149916.1
Endostelium zonatum*	LHIO5M6a-1	FJ766469
Entamoeba coli	HU-1	AF149915
Entamoeba gingivalis		D28490.1
Entamoeba histolytica		X56991.1
Euglypha rotunda	CCAP 1520/1	X77692
Filamoeba nolandi		AF293896.1
Filamoeba sinensis	CH26	AY714369.1
Flamella “Lobosea” sp.	Borok	AY626163.1
Galeidinium rugatum		AB195668.1
Glaeseria mira		AY294146.1
Glaucocystis nostochinearum		X70803.1
Goniomonas truncata		U03072.1
Guillardia theta		X57162
Gymnodinium microreticulatum		AB265965
Hartmannella cantabrigiensis		AY294147.1
Hartmannella vermiformis		M95168.1
Heleopera sphagni		AY84964.1
Jakoba libera		AF411288.1
Korotnevella hemistylolepis	ATCC 50804	AY121850.1
Korotnevella stella		AY183893.1
Labyrinthulid sp.		AF261664
Leptomyxa reticulata		AF293898.1
Lindbladia tubulina*		FJ810500
Lingulamoeba leei		AY183886.1
Mallomonas rasilis		MRU73231
Mastigamoeba (Phreatamoeba) balamuthi		L23799.1
Mastigamoeba simplex		AF421218.1
Mastigamoeba sp.	ATCC 50617	AF421220.1
Mastigella commutans		AF421219
Mayorella sp.	JJP-2003	AY294143.1
Mnemiopsis leidyi		L10826.1
Multicilia marina		AY268037.1
Nematostelium ovatum*	JDS 6241	FJ544420
Neoparamoeba aestuarina	SL200	DQ229959.1
Neoparamoeba branchiphila	SEDMH1	AY714366.1
Neoparamoeba pemaquidensis	ATCC 30735	AY183887.1
Oryza sativa		X00755.1
Paraflabellula hoguae		AF293899.1
Paramoeba eilhardi		AY686575.1
Phaeocystis globosa		X77476.1
Phalansterium solitarium		AF280078.1
Physarum polycephalum		X13160.1
Phytophthora palmivora		AY744948
Planomonas micra (formerly Ancyromonas sigmoides)	HFCC62	AY827844.1
Planoprotostelium aurantium	BR33	EU004604.1
Polysphondylium pallidum	PPHU8	EU004605.1
Porphyra yezoensis		AB353953.1
Protacanthamoeba bohemica		AY960120.1
Protophysarum phloiogenum		AY230189.1
Protosporangium articulatum*	1-Bg3-9-1	FJ792705
Protosteliopsis fimicola*	OM05-6218-1	FJ766473
Protosteliopsis fimicola*	Ken-A '20DE'	FJ766472
Protosteliopsis fimicola*	H76-34	FJ766471
Protosteliopsis fimicola*	H76-34	FJ766470
Protostelium mycophaga	RTF06-1A-4-1	EU004603
Protostelium mycophaga*	HI04 85a-1b	FJ766483
Protostelium mycophaga*	Type	FJ766484
Protostelium nocturnum*	LHI05M6a-1a	FJ766481
Protostelium okumukumu*	Type HIO4-37a-1a	FJ766482
Reclinomonas americana		AF053089.1
Saccamoeba limax		AF293902.1
Sappinia diploidea		DQ122380.1
Sappinia pedata	UK05-34-3a-M	EU004593
Schizoplasmodiopsis amoeboidea*	Type RA81-20	FJ766477
Schizoplasmodiopsis amoeboidea*	BG7A-12B	FJ766478
Schizoplasmodiopsis pseudoendospora*	PBR-G5-1	FJ766475
Schizoplasmodium cavosteliodes*	NZ05-24L-2	FJ544418
Soil amoeba	AND16	AY965863.1
Soliformovum expulsum*	Type YAP 76-9	FJ766479
Soliformovum irregularis*	Type Mex 61-81	FJ766480
Stemonitis flavogenita		AF239229
Stenamoeba (Platyamoeba) stenopodia		AY294144.1
Symphytocarpus impexus		AY230188.1
Thecamoeba quadrilineata		DQ122381.1
Thecamoeba similis		AY294145.1
Toxoplasma gondii		L37415.1
Trichia decipiens*		Fj810499
Trichia persimilis		AY643826.1
Tychosporium acutostipes*	NZ05-15a-2	FJ792704
Tychosporium acutostipes*	KEA-11A-L	FJ792703
Unnamed*	LHI05M5g-1	FJ794612
Unnamed*	LHI05M5g-1	FJ792702
Vampyrellidae sp.	Fritzlar-Werkel	AY941200
Vannella (Platyamoeba) contorta	W51C #4	DQ229953.1
Vannella (Platyamoeba) placida		AY294150.1
Vannella (Platyamoeba) plurinucleolus	ATCC 50745	AY121849.1
Vannella (Platyamoeba) sp.	CAZ6/I	AY929914.1
Vannella (Platyamoeba) sp.	VV/I	AY929923
Vannella anglica		AF099101.1
Vannella epipetala		DQ913099
Vannella miroides		AY1833888.1
Vannella sp.	RSL/I	AY929908.1
Vannella sp.	W181G/I	AY929913.1
Vannella sp.	ISO13/I	AY929905.1
Vannella sp.	4362V/II	AY929909.1
Vexillifera armata		AY183891.2
Bold font highlights protosteloid species. * = organisms sequenced in this study
