# Supplementary material for: Eumycetozoa = Amoebozoa?: SSUrDNA Phylogeny of Protosteloid Slime Molds and Its Significance for the Amoebozoan Supergroup
Source: PLoS One. 2009 Aug 25;4(8):e6754. doi: 10.1371/journal.pone.0006754 (PMC2727795; doi:10.1371/journal.pone.0006754)
Supplement: Table S2 — Constrained Taxa Abbreviations and Constraints Used for Statistical Tests. Each well supported amoebozoan lineage is constrained with all other amoebozoan and outgroup lineages. The first two columns refer to the taxon and its abbreviation in the constraint. The taxa constrained to branch together are within the parentheses. For more complex constraints, where some taxa are constrained away from a group the notation used is ((taxa constrained together) taxa constrained away);. All other taxa (from 129 taxa dataset see figure 3) that are not constrained in or out of a group are ommitted from this table for ease of reading. Constrained trees (not shown) were built in RAxML and likelihood scores (-lnL) were estimated in PAUP* using the constraints shown. Significant differences in the likelihood among all trees were tested by the AU, SH, KH tests as implemented in Consel [90]. (0.22 MB XLS) [file pone.0006754.s002.xls]

## Sheet: TableS2auTest
Table S2. Constrained Taxa Abbreviations and Constraints Used. Each well supported amoebozoan lineage is constrained with all other amoebozoan and outgroup lineages. Taxa names and abbreviations are listed in the first two columns. Constrained taxa are indicated as follows (taxa constrained together);. For more complex constraints, where some taxa are constrained away from a group the notation us…
Taxa	Abbreviation	Item	Constraint name	-lnL	SH	KH	AU	Reject	Constrained Taxa
Acanthamoeba astronyxis ATCC 30137	AastroRH	1	constrained 1	38699.8	1	0.492	0.892		(PlacoW51,Vanans,VansISO1,V4362VII,Plapl507,Plaplaa,Pfcl3,Lingleei,VansRSLI,VanCAZ6I,VanW181,50884Clyd,50816Clyd,DermAlg);
Acanthamoeba castellanii	ACACAS1	2	constrained 2	38701.4	1	0.465	0.837		(PlacoW51,Vanans,VansISO1,V4362VII,Plapl507,Plaplaa,Pfcl3,Lingleei,VansRSLI,VanCAZ6I,VanW181,50884Clyd,50816Clyd,Korostel,Korohemi,NeaesSL2,Neoppema, NebraSED,Paeilhard,Vexarmat);
Acanthamoeba pearcei	Apearcei	3	constrained 3	38702.7	1	0.364	0.721		(PlacoW51,Vanans,VansISO1,V4362VII,Plapl507,Plaplaa,Pfcl3,Lingleei,VansRSLI,VanCAZ6I,VanW181,50884Clyd,50816Clyd,Ezoncl1);
Acanthamoeba tubiashi	Atubia	4	constrained 4	38708.2	1	0.335	0.391		(PlacoW51,Vanans,VansISO1,V4362VII,Plapl507,Plaplaa,Pfcl3,Lingleei,VansRSLI,VanCAZ6I,VanW181,50884Clyd,50816Clyd,Multmar);
Acramoeba dendroida (formerly Gephyramoeba sp.)	Gephrysp	5	constrained 5	38724.1	1	0.131	0.268		(PlacoW51,Vanans,VansISO1,V4362VII,Plapl507,Plaplaa,Pfcl3,Lingleei,VansRSLI,VanCAZ6I,VanW181,50884Clyd,50816Clyd,PhalSoli);
Acytostelium ellipticum	AcyElAE2	6	constrained 6	38732.6	1	0.143	0.1		(PlacoW51,Vanans,VansISO1,V4362VII,Plapl507,Plaplaa,Pfcl3,Lingleei,VansRSLI,VanCAZ6I,VanW181,50884Clyd,50816Clyd,CtahCl2,Novat,Scavoste);
Apusomonas proboscidea	ApuPro	7	constrained 7	38725	1	0.145	0.163		(PlacoW51,Vanans,VansISO1,V4362VII,Plapl507,Plaplaa,Pfcl3,Lingleei,VansRSLI,VanCAZ6I,VanW181,50884Clyd,50816Clyd,Gephrysp);
Arachnula sp. 50593	Arachn	8	constrained 8	38735.7	1	0.132	0.364		(PlacoW51,Vanans,VansISO1,V4362VII,Plapl507,Plaplaa,Pfcl3,Lingleei,VansRSLI,VanCAZ6I,VanW181,50884Clyd,50816Clyd,Soilameb);
Arcyria denudata	ArcDen	9	constrained 9	38734.7	1	0.169	0.276		(PlacoW51,Vanans,VansISO1,V4362VII,Plapl507,Plaplaa,Pfcl3,Lingleei,VansRSLI,VanCAZ6I,VanW181,50884Clyd,50816Clyd,FnolAF29,FilsinCH);
Athelia bombacina	ATHBOMBA	10	constrained 10	38743.4	0.999	0.057	0.392		(PlacoW51,Vanans,VansISO1,V4362VII,Plapl507,Plaplaa,Pfcl3,Lingleei,VansRSLI,VanCAZ6I,VanW181,50884Clyd,50816Clyd,Loboseasp);
Balamuthia mandrillaris	BalaMand	11	constrained 11	38720	1	0.199	0.279		(PlacoW51,Vanans,VansISO1,V4362VII,Plapl507,Plaplaa,Pfcl3,Lingleei,VansRSLI,VanCAZ6I,VanW181,50884Clyd,50816Clyd,Arachn);
Balamuthia mandrillaris V039	BmanV039	12	constrained 12	38719.5	1	0.193	0.268		(PlacoW51,Vanans,VansISO1,V4362VII,Plapl507,Plaplaa,Pfcl3,Lingleei,VansRSLI,VanCAZ6I,VanW181,50884Clyd,50816Clyd,AcyElAE2,polysph,DICDISCO,DpurWS3x,DminPRT,DSPmenM,DiBifUK5,DdMxM19);
Cafeteria roenbergensis	CafroC34	13	constrained 13	38715.3	1	0.288	0.252		(PlacoW51,Vanans,VansISO1,V4362VII,Plapl507,Plaplaa,Pfcl3,Lingleei,VansRSLI,VanCAZ6I,VanW181,50884Clyd,50816Clyd,SaTPool,SaBgPool,sps36,Capoph,TaZ0515a,Ta11AL);
Candida maltosa	CANMALTO	14	constrained 14	38712.7	1	0.325	0.512		(PlacoW51,Vanans,VansISO1,V4362VII,Plapl507,Plaplaa,Pfcl3,Lingleei,VansRSLI,VanCAZ6I,VanW181,50884Clyd,50816Clyd,ProNoct2,planopro,PmType,PmRTF06,PmHIO4,Pokum5);
Cavostelium apophysatum	Capoph	15	constrained 15	38710.5	1	0.256	0.638		(PlacoW51,Vanans,VansISO1,V4362VII,Plapl507,Plaplaa,Pfcl3,Lingleei,VansRSLI,VanCAZ6I,VanW181,50884Clyd,50816Clyd,Crec,Partic);
Centropyxis laevigata	CentLaev	16	constrained 16	38729.9	1	0.187	0.398		(PlacoW51,Vanans,VansISO1,V4362VII,Plapl507,Plaplaa,Pfcl3,Lingleei,VansRSLI,VanCAZ6I,VanW181,50884Clyd,50816Clyd,lindblud,orangeba,TriPer,ArcDen,protophy,PHYPOLYC,DIDYNIG,symphtyo,Sflavog);
Ceratiomyxella tahitiensis	CtahCl2	17	constrained 17	38711.2	1	0.352	0.494		(PlacoW51,Vanans,VansISO1,V4362VII,Plapl507,Plaplaa,Pfcl3,Lingleei,VansRSLI,VanCAZ6I,VanW181,50884Clyd,50816Clyd,SexpulsA,SirreCl2);
Cercomonas longicauda	cerlongi	18	constrained 18	38708.4	1	0.37	0.45		(PlacoW51,Vanans,VansISO1,V4362VII,Plapl507,Plaplaa,Pfcl3,Lingleei,VansRSLI,VanCAZ6I,VanW181,50884Clyd,50816Clyd,Mastsp17,Mastcom,Mastbala,MASTSIMP,endnana,EcoliHU,ENTHIST2,ENTOGING);
Chaos carolinense	ChaosC	19	constrained 19	38717.3	1	0.211	0.295		(PlacoW51,Vanans,VansISO1,V4362VII,Plapl507,Plaplaa,Pfcl3,Lingleei,VansRSLI,VanCAZ6I,VanW181,50884Clyd,50816Clyd,Mayorel);
Chaos nobile	ChaosN	20	constrained 20	38705.7	1	0.377	0.654		(PlacoW51,Vanans,VansISO1,V4362VII,Plapl507,Plaplaa,Pfcl3,Lingleei,VansRSLI,VanCAZ6I,VanW181,50884Clyd,50816Clyd,Echiexan,HARVERM,HeleSps,CentLaev,HartmCa,GlaesM,ChaosN,ChaosC,Sacclima,Parahogu,Leptreti);
Chlamydomonas reinhardtii	CHLREINH	21	constrained 21	38740.4	1	0.112	0.142		(PlacoW51,Vanans,VansISO1,V4362VII,Plapl507,Plaplaa,Pfcl3,Lingleei,VansRSLI,VanCAZ6I,VanW181,50884Clyd,50816Clyd,BalaMand,BmanV039);
Clastostelium recurvatum	Crec	22	constrained 22	38750.5	0.996	0.087	0.047	R	(PlacoW51,Vanans,VansISO1,V4362VII,Plapl507,Plaplaa,Pfcl3,Lingleei,VansRSLI,VanCAZ6I,VanW181,50884Clyd,50816Clyd,AastroRH,Atubia,ACACAS1,Apearcei);
Clydonella sp. ATCC 50816	50816Clyd	23	constrained 23	38740.2	1	0.109	0.267		(PlacoW51,Vanans,VansISO1,V4362VII,Plapl507,Plaplaa,Pfcl3,Lingleei,VansRSLI,VanCAZ6I,VanW181,50884Clyd,50816Clyd,Espclon2,Pbohem);
Clydonella sp. ATCC 50884	50884Clyd	24	constrained 24	38727.9	1	0.168	0.2		(PlacoW51,Vanans,VansISO1,V4362VII,Plapl507,Plaplaa,Pfcl3,Lingleei,VansRSLI,VanCAZ6I,VanW181,50884Clyd,50816Clyd,ThecSim,ThecQuad,SpedUK05,SappDipl,PlatSten);
Cyanidium caldarium	CyanCald	25	constrained 25	38735.5	1	0.107	0.333		(PlacoW51,Vanans,VansISO1,V4362VII,Plapl507,Plaplaa,Pfcl3,Lingleei,VansRSLI,VanCAZ6I,VanW181,50884Clyd,50816Clyd,CANMALTO,ATHBOMBA,MNELEIDY,DIAGRAND,Dermsalm);
Cyanophora paradoxa	Cparadox	26	constrained 26	38733.3	1	0.168	0.132		(PlacoW51,Vanans,VansISO1,V4362VII,Plapl507,Plaplaa,Pfcl3,Lingleei,VansRSLI,VanCAZ6I,VanW181,50884Clyd,50816Clyd,ApuPro,AncSig);
Dermamoeba algensis	DermAlg	27	constrained 27	38761.9	0.995	0.047	0.072		(PlacoW51,Vanans,VansISO1,V4362VII,Plapl507,Plaplaa,Pfcl3,Lingleei,VansRSLI,VanCAZ6I,VanW181,50884Clyd,50816Clyd,GymMicr,Galrug);
Dermocystidium salmonis	Dermsalm	28	constrained 28	38760.8	0.996	0.037	0.046	R	(PlacoW51,Vanans,VansISO1,V4362VII,Plapl507,Plaplaa,Pfcl3,Lingleei,VansRSLI,VanCAZ6I,VanW181,50884Clyd,50816Clyd,TOXRREgo,EimWLR1);
Diaphanoeca grandis	DIAGRAND	29	constrained 29	38729.4	1	0.198	0.136		(PlacoW51,Vanans,VansISO1,V4362VII,Plapl507,Plaplaa,Pfcl3,Lingleei,VansRSLI,VanCAZ6I,VanW181,50884Clyd,50816Clyd,JakLibe,RecAm);
Dictyostelium bifurcatum	DiBifUK5	30	constrained 30	38736.8	1	0.167	0.23		(PlacoW51,Vanans,VansISO1,V4362VII,Plapl507,Plaplaa,Pfcl3,Lingleei,VansRSLI,VanCAZ6I,VanW181,50884Clyd,50816Clyd,EUGROTU,cerlongi,Vampyrel);
Dictyostelium deminutivum	DdMxM19	31	constrained 31	38728.9	1	0.193	0.362		(PlacoW51,Vanans,VansISO1,V4362VII,Plapl507,Plaplaa,Pfcl3,Lingleei,VansRSLI,VanCAZ6I,VanW181,50884Clyd,50816Clyd,LabQuQPX,CafroC34,Phypalm,Malloras);
Dictyostelium discoideum	DICDISCO	32	constrained 32	38733.9	1	0.174	0.115		(PlacoW51,Vanans,VansISO1,V4362VII,Plapl507,Plaplaa,Pfcl3,Lingleei,VansRSLI,VanCAZ6I,VanW181,50884Clyd,50816Clyd,PHAGLOBO,EMIHUXLE);
Dictyostelium minutum	DminPRT	33	constrained 33	38730.6	1	0.124	0.248		(PlacoW51,Vanans,VansISO1,V4362VII,Plapl507,Plaplaa,Pfcl3,Lingleei,VansRSLI,VanCAZ6I,VanW181,50884Clyd,50816Clyd,Gonitrun,Guitheta);
Dictyostelium purpureum	DpurWS3x	34	constrained 34	38733.8	1	0.132	0.086		(PlacoW51,Vanans,VansISO1,V4362VII,Plapl507,Plaplaa,Pfcl3,Lingleei,VansRSLI,VanCAZ6I,VanW181,50884Clyd,50816Clyd,Gnostoch,Cparadox);
Dictyostelium sp.Menorah	DSPmenM	35	constrained 35	38743.4	0.999	0.114	0.056		(PlacoW51,Vanans,VansISO1,V4362VII,Plapl507,Plaplaa,Pfcl3,Lingleei,VansRSLI,VanCAZ6I,VanW181,50884Clyd,50816Clyd,PorphYez,CyanCald);
Didymium nigripes	DIDYNIG	36	constrained 36	38741.9	1	0.122	0.026	R	(PlacoW51,Vanans,VansISO1,V4362VII,Plapl507,Plaplaa,Pfcl3,Lingleei,VansRSLI,VanCAZ6I,VanW181,50884Clyd,50816Clyd,ORYSATIV,CHLREINH);
Echinamoeba exundans	Echiexan	37	constrained 37	38710.3	1	0.364	0.656		(DermAlg,Korostel,Korohemi,NeaesSL2,Neoppema,NebraSED,Paeilhard,Vexarmat,);
Eimeria tenella	EimWLR1	38	constrained 38	38704.6	1	0.404	0.62		(DermAlg,Ezoncl1);
Emiliana huxleyi	EMIHUXLE	39	constrained 39	38709.8	1	0.33	0.553		(DermAlg,Multmar);
Endolimax nana	endnana	40	constrained 40	38722.8	1	0.15	0.253		(DermAlg,PhalSoli);
Endostelium zonatum	Ezoncl1	41	constrained 41	38748.7	0.999	0.075	0.1		(DermAlg,CtahCl2,Novat,Scavoste);
Entamoeba coli	EcoliHU	42	constrained 42	38730.4	1	0.108	0.048	R	(DermAlg,Gephrysp);
Entamoeba gingivalis	ENTOGING	43	constrained 43	38736.6	1	0.139	0.224		(DermAlg,Soilameb);
Entamoeba histolytica	ENTHIST2	44	constrained 44	38729.9	1	0.175	0.118		(DermAlg,FnolAF29,FilsinCH);
Euglypha rotunda	EUGROTU	45	constrained 45	38745.5	0.999	0.069	0.169		(DermAlg,Loboseasp);
Filamoeba nolandi	FnolAF29	46	constrained 46	38722.9	1	0.247	0.464		(DermAlg,Arachn);
Filamoeba sinensis	FilsinCH	47	constrained 47	38705	1	0.272	0.646		(DermAlg,AcyElAE2,polysph,DICDISCO,DpurWS3x,DminPRT,DSPmenM,DiBifUK5,DdMxM19);
Flamella sp. (formerly Lobosea sp. Borok)	Loboseasp	48	constrained 48	38731.6	1	0.155	0.107		(DermAlg,SaTPool,SaBgPool,sps36,Capoph,TaZ0515a,Ta11AL);
Galeidinium rugatum	Galrug	49	constrained 49	38722	1	0.222	0.444		(DermAlg,ProNoct2,planopro,PmType,PmRTF06,PmHIO4,Pokum5);
Glaeseria mira	GlaesM	50	constrained 50	38707.3	1	0.373	0.556		(DermAlg,Crec,Partic);
Glaucocystis nostochinearum	Gnostoch	51	constrained 51	38722.1	1	0.171	0.372		(DermAlg,lindblud,orangeba,TriPer,ArcDen,protophy,PHYPOLYC,DIDYNIG,symphtyo,Sflavog);
Goniomonas truncata	Gonitrun	52	constrained 52	38722.3	1	0.266	0.498		(DermAlg,SexpulsA,SirreCl2);
Guillardia theta	Guitheta	53	constrained 53	38712.2	1	0.29	0.673		(DermAlg,Mastsp17,Mastcom,Mastbala,MASTSIMP,endnana,EcoliHU,ENTHIST2,ENTOGING);
Gymnodinium microreticulatum	GymMicr	54	constrained 54	38701.9	1	0.449	0.522		(DermAlg,Mayorel);
Hartmannella cantabrigiensis	HartmCa	55	constrained 55	38700.8	1	0.473	0.863		(DermAlg,Echiexan,HARVERM,HeleSps,CentLaev,HartmCa,GlaesM,ChaosN,ChaosC,Sacclima,Parahogu,Leptreti);
Hartmannella vermiformis	HARVERM	56	constrained 56	38731.1	1	0.131	0.143		(DermAlg,BalaMand,BmanV039);
Heleopera sphagni	HeleSps	57	constrained 57	38738.5	0.999	0.092	0.002	R	(DermAlg,AastroRH,Atubia,ACACAS1,Apearcei);
Isolate LHI05	Espclon2	58	constrained 58	38728.3	1	0.135	0.378		(DermAlg,Espclon2,Pbohem);
Jakoba libera	JakLibe	59	constrained 59	38716.8	1	0.261	0.489		(DermAlg,ThecSim,ThecQuad,SpedUK05,SappDipl,PlatSten);
Korotnevella hemistylolepis	Korohemi	60	constrained 60	38717.4	1	0.218	0.254		(DermAlg,CANMALTO,ATHBOMBA,MNELEIDY,DIAGRAND,Dermsalm);
Korotnevella stella	Korostel	61	constrained 61	38724.3	1	0.205	0.389		(DermAlg,ApuPro,AncSig);
Labyrinthulid sp.	LabQuQPX	62	constrained 62	38753	0.998	0.035	0.191		(DermAlg,GymMicr,Galrug);
Leptomyxa reticulata	Leptreti	63	constrained 63	38753.4	0.998	0.044	0.093		(DermAlg,TOXRREgo,EimWLR1);
Lindbladia tubulina	lindblud	64	constrained 64	38736.6	1	0.167	0.345		(DermAlg,JakLibe,RecAm);
Lingulamoeba leei	Lingleei	65	constrained 65	38720.3	1	0.187	0.538		(DermAlg,EUGROTU,cerlongi,Vampyrel);
Mallomonas rasilis	Malloras	66	constrained 66	38721.2	1	0.212	0.496		(DermAlg,LabQuQPX,CafroC34,Phypalm,Malloras);
Mastigamoeba (Phreatamoeba) balamuthi	Mastbala	67	constrained 67	38718.2	1	0.195	0.293		(DermAlg,PHAGLOBO,EMIHUXLE);
Mastigamoeba simplex	MASTSIMP	68	constrained 68	38719.2	1	0.21	0.403		(DermAlg,Gonitrun,Guitheta);
Mastigamoeba sp.	Mastsp17	69	constrained 69	38721.9	1	0.169	0.301		(DermAlg,Gnostoch,Cparadox);
Mastigella commutans	Mastcom	70	constrained 70	38719.2	1	0.193	0.429		(DermAlg,PorphYez,CyanCald);
Mayorella sp.	Mayorel	71	constrained 71	38718.6	1	0.202	0.487		(DermAlg,ORYSATIV,CHLREINH);
Mnemiopsis leidyi	MNELEIDY	72	constrained 72	38704.9	1	0.349	0.591		(Korostel,Korohemi,NeaesSL2,Neoppema,NebraSED,Paeilhard,Vexarmat,Ezoncl1);
Multicilia marina	Multmar	73	constrained 73	38710.8	1	0.313	0.343		(Korostel,Korohemi,NeaesSL2,Neoppema,NebraSED,Paeilhard,Vexarmat,Multmar);
Nematostelium ovatum	Novat	74	constrained 74	38737	1	0.063	0.456		(Korostel,Korohemi,NeaesSL2,Neoppema,NebraSED,Paeilhard,Vexarmat,PhalSoli);
Neoparamoeba aestuarina	NeaesSL2	75	constrained 75	38742	0.999	0.1	0.195		(Korostel,Korohemi,NeaesSL2,Neoppema,NebraSED,Paeilhard,Vexarmat,CtahCl2,Novat,Scavoste);
Neoparamoeba branchiphila	NebraSED	76	constrained 76	38734.1	1	0.067	0.033	R	(Korostel,Korohemi,NeaesSL2,Neoppema,NebraSED,Paeilhard,Vexarmat,Gephrysp);
Neoparamoeba pemaquidensis	Neoppema	77	constrained 77	38752.9	0.998	0.045	0.076		(Korostel,Korohemi,NeaesSL2,Neoppema,NebraSED,Paeilhard,Vexarmat,Soilameb);
Oryza sativa	ORYSATIV	78	constrained 78	38731.5	1	0.11	0.455		(Korostel,Korohemi,NeaesSL2,Neoppema,NebraSED,Paeilhard,Vexarmat,FnolAF29,FilsinCH);
Paraflabellula hoguae	Parahogu	79	constrained 79	38756.5	0.996	0.059	0.229		(Korostel,Korohemi,NeaesSL2,Neoppema,NebraSED,Paeilhard,Vexarmat,Loboseasp);
Paramoeba eilhardi	Paeilhard	80	constrained 80	38730.8	1	0.137	0.131		(Korostel,Korohemi,NeaesSL2,Neoppema,NebraSED,Paeilhard,Vexarmat,Arachn);
Phaeocystis globosa	PHAGLOBO	81	constrained 81	38724.2	1	0.168	0.115		(Korostel,Korohemi,NeaesSL2,Neoppema,NebraSED,Paeilhard,Vexarmat,AcyElAE2,polysph,DICDISCO,DpurWS3x,DminPRT,DSPmenM,DiBifUK5,DdMxM19);
Phalansterium solitarium	PhalSoli	82	constrained 82	38724.1	1	0.171	0.229		(Korostel,Korohemi,NeaesSL2,Neoppema,NebraSED,Paeilhard,Vexarmat,SaTPool,SaBgPool,sps36,Capoph,TaZ0515a,Ta11AL);
Physarum polycephalum	PHYPOLYC	83	constrained 83	38727.8	1	0.128	0.358		(Korostel,Korohemi,NeaesSL2,Neoppema,NebraSED,Paeilhard,Vexarmat,ProNoct2,planopro,PmType,PmRTF06,PmHIO4,Pokum5);
Phytophthora palmivora	Phypalm	84	constrained 84	38715.3	1	0.242	0.43		(Korostel,Korohemi,NeaesSL2,Neoppema,NebraSED,Paeilhard,Vexarmat,Crec,Partic);
Planomonas micra (formerly Ancyromonas sigmoides)	AncSig	85	constrained 85	38732.7	1	0.146	0.349		(Korostel,Korohemi,NeaesSL2,Neoppema,NebraSED,Paeilhard,Vexarmat,lindblud,orangeba,TriPer,ArcDen,protophy,PHYPOLYC,DIDYNIG,symphtyo,Sflavog);
Planoprotostelium aurantium	planopro	86	constrained 86	38710.9	1	0.354	0.579		(Korostel,Korohemi,NeaesSL2,Neoppema,NebraSED,Paeilhard,Vexarmat,SexpulsA,SirreCl2);
Polysphondylium pallidum	polysph	87	constrained 87	38730.3	1	0.152	0.205		(Korostel,Korohemi,NeaesSL2,Neoppema,NebraSED,Paeilhard,Vexarmat,Mastsp17,Mastcom,Mastbala,MASTSIMP,endnana,EcoliHU,ENTHIST2,ENTOGING);
Porphyra yezoensis	PorphYez	88	constrained 88	38713.8	1	0.304	0.422		(Korostel,Korohemi,NeaesSL2,Neoppema,NebraSED,Paeilhard,Vexarmat,Mayorel);
Protacanthamoeba bohemica	Pbohem	89	constrained 89	38711.8	1	0.338	0.516		(Korostel,Korohemi,NeaesSL2,Neoppema,NebraSED,Paeilhard,Vexarmat,Echiexan,HARVERM,HeleSps,CentLaev,HartmCa,GlaesM,ChaosN,ChaosC,Sacclima,Parahogu,Leptreti);
Protophysarum phloiogenum	protophy	90	constrained 90	38746.8	0.999	0.076	0.081		(Korostel,Korohemi,NeaesSL2,Neoppema,NebraSED,Paeilhard,Vexarmat,BalaMand,BmanV039);
Protosporangium articulatum	Partic	91	constrained 91	38751.7	0.999	0.081	0.329		(Korostel,Korohemi,NeaesSL2,Neoppema,NebraSED,Paeilhard,Vexarmat,AastroRH,Atubia,ACACAS1,Apearcei);
Protosteliopsis fimicola CCAP clone3	Pfcl3	92	constrained 92	38740.1	0.999	0.101	0.063		(Korostel,Korohemi,NeaesSL2,Neoppema,NebraSED,Paeilhard,Vexarmat,Espclon2,Pbohem);
Protostelium mycophaga HI04	PmHIO4	93	constrained 93	38731.5	1	0.114	0.196		(Korostel,Korohemi,NeaesSL2,Neoppema,NebraSED,Paeilhard,Vexarmat,ThecSim,ThecQuad,SpedUK05,SappDipl,PlatSten);
Protostelium mycophaga RTF06	PmRTF06	94	constrained 94	38731.9	1	0.173	0.357		(Korostel,Korohemi,NeaesSL2,Neoppema,NebraSED,Paeilhard,Vexarmat,CANMALTO,ATHBOMBA,MNELEIDY,DIAGRAND,Dermsalm);
Protostelium mycophaga Type	PmType	95	constrained 95	38731.6	1	0.174	0.262		(Korostel,Korohemi,NeaesSL2,Neoppema,NebraSED,Paeilhard,Vexarmat,ApuPro,AncSig);
Protostelium nocturnum	ProNoct2	96	constrained 96	38797.1	0.918	0.005	0.104		(Korostel,Korohemi,NeaesSL2,Neoppema,NebraSED,Paeilhard,Vexarmat,GymMicr,Galrug);
Protostelium okumukumu Type	Pokum5	97	constrained 97	38792.4	0.944	0.009	0.01	R	(Korostel,Korohemi,NeaesSL2,Neoppema,NebraSED,Paeilhard,Vexarmat,TOXRREgo,EimWLR1);
Reclinomonas americana	RecAm	98	constrained 98	38751.4	0.999	0.039	0.129		(Korostel,Korohemi,NeaesSL2,Neoppema,NebraSED,Paeilhard,Vexarmat,JakLibe,RecAm);
Saccamoeba limax	Sacclima	99	constrained 99	38735.6	1	0.107	0.351		(Korostel,Korohemi,NeaesSL2,Neoppema,NebraSED,Paeilhard,Vexarmat,EUGROTU,cerlongi,Vampyrel);
Sappinia diploidea	SappDipl	100	constrained 100	38746.3	1	0.098	0.171		(Korostel,Korohemi,NeaesSL2,Neoppema,NebraSED,Paeilhard,Vexarmat,LabQuQPX,CafroC34,Phypalm,Malloras);
Sappinia pedata	SpedUK05	101	constrained 101	38745.7	1	0.093	0.238		(Korostel,Korohemi,NeaesSL2,Neoppema,NebraSED,Paeilhard,Vexarmat,PHAGLOBO,EMIHUXLE);
Schizoplasmodiopsis amoeboidea Bg	SaBgPool	102	constrained 102	38740.6	1	0.131	0.214		(Korostel,Korohemi,NeaesSL2,Neoppema,NebraSED,Paeilhard,Vexarmat,Gonitrun,Guitheta);
Schizoplasmodiopsis amoeboidea Type	SaTPool	103	constrained 103	38744.5	1	0.087	0.353		(Korostel,Korohemi,NeaesSL2,Neoppema,NebraSED,Paeilhard,Vexarmat,Gnostoch,Cparadox);
Schizoplasmodiopsis pseudoendospora	sps36	104	constrained 104	38749	0.999	0.103	0.077		(Korostel,Korohemi,NeaesSL2,Neoppema,NebraSED,Paeilhard,Vexarmat,PorphYez,CyanCald);
Schizoplasmodium cavostelioides	Scavoste	105	constrained 105	38743.6	0.999	0.097	0.042	R	(Korostel,Korohemi,NeaesSL2,Neoppema,NebraSED,Paeilhard,Vexarmat,ORYSATIV,CHLREINH);
Soil amoeba AND16	Soilameb	106	constrained 106	38709	1	0.321	0.522		(Ezoncl1,Multmar);
Soliformovum expulsum Type	SexpulsA	107	constrained 107	38729.4	1	0.162	0.088		(Ezoncl1,PhalSoli);
Soliformovum irregularis Type	SirreCl2	108	constrained 108	38727.1	1	0.198	0.263		(Ezoncl1,CtahCl2,Novat,Scavoste);
Stemonitis flavogenita	Sflavog	109	constrained 109	38724.2	1	0.112	0.178		(Ezoncl1,Gephrysp);
Stenamoeba (Platyamoeba) stenopodia	PlatSten	110	constrained 110	38723.2	1	0.2	0.33		(Ezoncl1,Soilameb);
Symphytocarpus impexus	symphtyo	111	constrained 111	38726.4	1	0.154	0.236		(Ezoncl1,FnolAF29,FilsinCH);
Thecamoeba quadrilineata	ThecQuad	112	constrained 112	38736.6	1	0.088	0.008	R	(Ezoncl1,Loboseasp);
Thecamoeba similis	ThecSim	113	constrained 113	38717.8	1	0.238	0.428		(Ezoncl1,Arachn);
Toxoplasma gondii	TOXRREgo	114	constrained 114	38717.6	1	0.177	0.244		(Ezoncl1,AcyElAE2,polysph,DICDISCO,DpurWS3x,DminPRT,DSPmenM,DiBifUK5,DdMxM19);
Trichia decipiens	orangeba	115	constrained 115	38711.6	1	0.28	0.558		(Ezoncl1,SaTPool,SaBgPool,sps36,Capoph,TaZ0515a,Ta11AL);
Trichia persimilis	TriPer	116	constrained 116	38712	1	0.344	0.587		(Ezoncl1,ProNoct2,planopro,PmType,PmRTF06,PmHIO4,Pokum5);
Tychosporium acutostipes 11AL	Ta11AL	117	constrained 117	38714.1	1	0.301	0.603		(Ezoncl1,Crec,Partic);
Tychosporium acutostipes NZ0515a	TaZ0515a	118	constrained 118	38722.1	1	0.222	0.248		(Ezoncl1,lindblud,orangeba,TriPer,ArcDen,protophy,PHYPOLYC,DIDYNIG,symphtyo,Sflavog);
Vampyrellidae sp.	Vampyrel	119	constrained 119	38719.1	1	0.26	0.348		(Ezoncl1,SexpulsA,SirreCl2);
Vannella (Platyamoeba) contorta	PlacoW51	120	constrained 120	38724.4	1	0.194	0.298		(Ezoncl1,Mastsp17,Mastcom,Mastbala,MASTSIMP,endnana,EcoliHU,ENTHIST2,ENTOGING);
Vannella (Platyamoeba) placida	Plaplaa	121	constrained 121	38705.9	1	0.354	0.554		(Ezoncl1,Mayorel);
Vannella (Platyamoeba) plurinucleolus	Plapl507	122	constrained 122	38711.1	1	0.323	0.304		(Ezoncl1,Echiexan,HARVERM,HeleSps,CentLaev,HartmCa,GlaesM,ChaosN,ChaosC,Sacclima,Parahogu,Leptreti);
Vannella (Platyamoeba) sp. CAZ6/I	VanCAZ6I	123	constrained 123	38704.9	1	0.42	0.496		(Ezoncl1,BalaMand,BmanV039);
Vannella anglica	Vanans	124	constrained 124	38705.3	1	0.421	0.585		(Ezoncl1,AastroRH,Atubia,ACACAS1,Apearcei);
Vannella sp. 4362V/II	V4362VII	125	constrained 125	38709.1	1	0.373	0.604		(Ezoncl1,Espclon2,Pbohem);
Vannella sp. ISO13/I	VansISO1	126	constrained 126	38707.7	1	0.37	0.636		(Ezoncl1,ThecSim,ThecQuad,SpedUK05,SappDipl,PlatSten);
Vannella sp. RSL/I	VansRSLI	127	constrained 127	38714.9	1	0.276	0.284		(Ezoncl1,CANMALTO,ATHBOMBA,MNELEIDY,DIAGRAND,Dermsalm);
Vannella sp. W181G/I	VanW181	128	constrained 128	38712.9	1	0.321	0.574		(Ezoncl1,ApuPro,AncSig);
Vexillifera armata	Vexarmat	129	constrained 129	38753.7	0.998	0.043	0.368		(Ezoncl1,GymMicr,Galrug);
		130	constrained 130	38753.1	0.999	0.052	6e-28	R	(Ezoncl1,TOXRREgo,EimWLR1);
		131	constrained 131	38737.7	1	0.137	0.189		(Ezoncl1,JakLibe,RecAm);
		132	constrained 132	38729	1	0.154	0.145		(Ezoncl1,EUGROTU,cerlongi,Vampyrel);
		133	constrained 133	38734.5	1	0.162	0.223		(Ezoncl1,LabQuQPX,CafroC34,Phypalm,Malloras);
		134	constrained 134	38727.2	1	0.173	0.14		(Ezoncl1,PHAGLOBO,EMIHUXLE);
		135	constrained 135	38725.2	1	0.202	0.314		(Ezoncl1,Gonitrun,Guitheta);
		136	constrained 136	38726.9	1	0.222	0.152		(Ezoncl1,Gnostoch,Cparadox);
		137	constrained 137	38723.4	1	0.204	0.079		(Ezoncl1,PorphYez,CyanCald);
		138	constrained 138	38726	1	0.183	0.779		(Ezoncl1,ORYSATIV,CHLREINH);
		139	constrained 139	38712.4	1	0.309	0.488		(Multmar,PhalSoli);
		140	constrained 140	38707.5	1	0.389	0.629		(Multmar,CtahCl2,Novat,Scavoste);
		141	constrained 141	38709	1	0.361	0.571		(Multmar,Gephrysp);
		142	constrained 142	38724.8	1	0.226	0.215		(Multmar,Soilameb);
		143	constrained 143	38721.3	1	0.272	0.461		(Multmar,FnolAF29,FilsinCH);
		144	constrained 144	38731.7	1	0.125	0.208		(Multmar,Loboseasp);
		145	constrained 145	38707.6	1	0.393	0.619		(Multmar,Arachn);
		146	constrained 146	38714.1	1	0.317	0.325		(Multmar,AcyElAE2,polysph,DICDISCO,DpurWS3x,DminPRT,DSPmenM,DiBifUK5,DdMxM19);
		147	constrained 147	38707.2	1	0.354	0.675		(Multmar,SaTPool,SaBgPool,sps36,Capoph,TaZ0515a,Ta11AL);
		148	constrained 148	38721.3	1	0.226	0.326		(Multmar,ProNoct2,planopro,PmType,PmRTF06,PmHIO4,Pokum5);
		149	constrained 149	38717.6	1	0.229	0.412		(Multmar,Crec,Partic);
		150	constrained 150	38715.6	1	0.286	0.535		(Multmar,lindblud,orangeba,TriPer,ArcDen,protophy,PHYPOLYC,DIDYNIG,symphtyo,Sflavog);
		151	constrained 151	38720.6	1	0.239	0.318		(Multmar,SexpulsA,SirreCl2);
		152	constrained 152	38704.1	1	0.442	0.784		(Multmar,Mastsp17,Mastcom,Mastbala,MASTSIMP,endnana,EcoliHU,ENTHIST2,ENTOGING);
		153	constrained 153	38722.2	1	0.226	0.221		(Multmar,Mayorel);
		154	constrained 154	38715.3	1	0.181	0.227		(Multmar,Echiexan,HARVERM,HeleSps,CentLaev,HartmCa,GlaesM,ChaosN,ChaosC,Sacclima,Parahogu,Leptreti);
		155	constrained 155	38736.9	1	0.111	0.11		(Multmar,BalaMand,BmanV039);
		156	constrained 156	38744	0.999	0.104	0.003	R	(Multmar,AastroRH,Atubia,ACACAS1,Apearcei);
		157	constrained 157	38736.7	1	0.143	0.273		(Multmar,Espclon2,Pbohem);
		158	constrained 158	38723	1	0.221	0.301		(Multmar,ThecSim,ThecQuad,SpedUK05,SappDipl,PlatSten);
		159	constrained 159	38739.7	1	0.107	0.188		(Multmar,CANMALTO,ATHBOMBA,MNELEIDY,DIAGRAND,Dermsalm);
		160	constrained 160	38725.1	1	0.204	0.371		(Multmar,ApuPro,AncSig);
		161	constrained 161	38770.1	0.986	0.014	0.169		(Multmar,GymMicr,Galrug);
		162	constrained 162	38774.2	0.982	0.005	0.063		(Multmar,TOXRREgo,EimWLR1);
		163	constrained 163	38739.1	0.999	0.141	0.135		(Multmar,JakLibe,RecAm);
		164	constrained 164	38735.7	1	0.151	0.088		(Multmar,EUGROTU,cerlongi,Vampyrel);
		165	constrained 165	38739.6	1	0.103	0.213		(Multmar,LabQuQPX,CafroC34,Phypalm,Malloras);
		166	constrained 166	38732.2	1	0.16	0.408		(Multmar,PHAGLOBO,EMIHUXLE);
		167	constrained 167	38730.6	1	0.184	0.252		(Multmar,Gonitrun,Guitheta);
		168	constrained 168	38732.4	1	0.151	0.182		(Multmar,Gnostoch,Cparadox);
		169	constrained 169	38734.2	1	0.104	0.334		(Multmar,PorphYez,CyanCald);
		170	constrained 170	38737	1	0.144	0.465		(Multmar,ORYSATIV,CHLREINH);
		171	constrained 171	38699.9	1	0.489	0.797		(PhalSoli,CtahCl2,Novat,Scavoste);
		172	constrained 172	38703.7	1	0.426	0.741		(PhalSoli,Gephrysp);
		173	constrained 173	38725.3	1	0.178	0.194		(PhalSoli,Soilameb);
		174	constrained 174	38709.1	1	0.366	0.65		(PhalSoli,FnolAF29,FilsinCH);
		175	constrained 175	38730.9	1	0.104	0.251		(PhalSoli,Loboseasp);
		176	constrained 176	38711.9	1	0.342	0.526		(PhalSoli,Arachn);
		177	constrained 177	38719.4	1	0.23	0.326		(PhalSoli,AcyElAE2,polysph,DICDISCO,DpurWS3x,DminPRT,DSPmenM,DiBifUK5,DdMxM19);
		178	constrained 178	38722.6	1	0.219	0.374		(PhalSoli,SaTPool,SaBgPool,sps36,Capoph,TaZ0515a,Ta11AL);
		179	constrained 179	38726.8	1	0.177	0.368		(PhalSoli,ProNoct2,planopro,PmType,PmRTF06,PmHIO4,Pokum5);
		180	constrained 180	38715.7	1	0.247	0.329		(PhalSoli,Crec,Partic);
		181	constrained 181	38721	1	0.223	0.308		(PhalSoli,lindblud,orangeba,TriPer,ArcDen,protophy,PHYPOLYC,DIDYNIG,symphtyo,Sflavog);
		182	constrained 182	38720.6	1	0.243	0.315		(PhalSoli,SexpulsA,SirreCl2);
		183	constrained 183	38715.5	1	0.3	0.389		(PhalSoli,Mastsp17,Mastcom,Mastbala,MASTSIMP,endnana,EcoliHU,ENTHIST2,ENTOGING);
		184	constrained 184	38721.6	1	0.157	0.38		(PhalSoli,Mayorel);
		185	constrained 185	38721.9	1	0.172	0.234		(PhalSoli,Echiexan,HARVERM,HeleSps,CentLaev,HartmCa,GlaesM,ChaosN,ChaosC,Sacclima,Parahogu,Leptreti);
		186	constrained 186	38747.3	0.998	0.063	0.125		(PhalSoli,BalaMand,BmanV039);
		187	constrained 187	38746.4	0.999	0.081	0.093		(PhalSoli,AastroRH,Atubia,ACACAS1,Apearcei);
		188	constrained 188	38741.3	0.999	0.067	0.13		(PhalSoli,Espclon2,Pbohem);
		189	constrained 189	38729.7	1	0.132	0.306		(PhalSoli,ThecSim,ThecQuad,SpedUK05,SappDipl,PlatSten);
		190	constrained 190	38739.4	1	0.106	0.184		(PhalSoli,CANMALTO,ATHBOMBA,MNELEIDY,DIAGRAND,Dermsalm);
		191	constrained 191	38729.1	1	0.168	0.31		(PhalSoli,ApuPro,AncSig);
		192	constrained 192	38778.8	0.97	0.006	0.003	R	(PhalSoli,GymMicr,Galrug);
		193	constrained 193	38774.8	0.984	0.004	0.068		(PhalSoli,TOXRREgo,EimWLR1);
		194	constrained 194	38738.9	0.999	0.093	0.143		(PhalSoli,JakLibe,RecAm);
		195	constrained 195	38729	1	0.147	0.281		(PhalSoli,EUGROTU,cerlongi,Vampyrel);
		196	constrained 196	38726.7	1	0.154	0.295		(PhalSoli,LabQuQPX,CafroC34,Phypalm,Malloras);
		197	constrained 197	38733.5	1	0.13	0.297		(PhalSoli,PHAGLOBO,EMIHUXLE);
		198	constrained 198	38729	1	0.16	0.242		(PhalSoli,Gonitrun,Guitheta);
		199	constrained 199	38727.9	1	0.211	0.348		(PhalSoli,Gnostoch,Cparadox);
		200	constrained 200	38734.2	1	0.059	0.2		(PhalSoli,PorphYez,CyanCald);
		201	constrained 201	38734.2	1	0.096	0.159		(PhalSoli,ORYSATIV,CHLREINH);
		202	constrained 202	38706.6	1	0.34	0.693		(CtahCl2,Novat,Scavoste,Gephrysp);
		203	constrained 203	38719.5	1	0.277	0.403		(CtahCl2,Novat,Scavoste,Soilameb);
		204	constrained 204	38713.8	1	0.255	0.441		(CtahCl2,Novat,Scavoste,FnolAF29,FilsinCH);
		205	constrained 205	38733.2	1	0.116	0.229		(CtahCl2,Novat,Scavoste,Loboseasp);
		206	constrained 206	38717.1	1	0.187	0.365		(CtahCl2,Novat,Scavoste,Arachn);
		207	constrained 207	38718.6	1	0.265	0.344		(CtahCl2,Novat,Scavoste,AcyElAE2,polysph,DICDISCO,DpurWS3x,DminPRT,DSPmenM,DiBifUK5,DdMxM19);
		208	constrained 208	38714.3	1	0.293	0.448		(CtahCl2,Novat,Scavoste,SaTPool,SaBgPool,sps36,Capoph,TaZ0515a,Ta11AL);
		209	constrained 209	38724	1	0.132	0.435		(CtahCl2,Novat,Scavoste,ProNoct2,planopro,PmType,PmRTF06,PmHIO4,Pokum5);
		210	constrained 210	38729.7	1	0.185	0.257		(CtahCl2,Novat,Scavoste,Crec,Partic);
		211	constrained 211	38723.3	1	0.194	0.682		(CtahCl2,Novat,Scavoste,lindblud,orangeba,TriPer,ArcDen,protophy,PHYPOLYC,DIDYNIG,symphtyo,Sflavog);
		212	constrained 212	38721.6	1	0.235	0.119		(CtahCl2,Novat,Scavoste,SexpulsA,SirreCl2);
		213	constrained 213	38730.7	1	0.171	0.073		(CtahCl2,Novat,Scavoste,Mastsp17,Mastcom,Mastbala,MASTSIMP,endnana,EcoliHU,ENTHIST2,ENTOGING);
		214	constrained 214	38740.4	0.999	0.133	0.262		(CtahCl2,Novat,Scavoste,Mayorel);
		215	constrained 215	38744.5	0.999	0.093	0.196		(CtahCl2,Novat,Scavoste,Echiexan,HARVERM,HeleSps,CentLaev,HartmCa,GlaesM,ChaosN,ChaosC,Sacclima,Parahogu,Leptreti);
		216	constrained 216	38777.8	0.986	0.019	0.103		(CtahCl2,Novat,Scavoste,BalaMand,BmanV039);
		217	constrained 217	38777.1	0.985	0.02	0.176		(CtahCl2,Novat,Scavoste,AastroRH,Atubia,ACACAS1,Apearcei);
		218	constrained 218	38769	0.984	0.04	0.096		(CtahCl2,Novat,Scavoste,Espclon2,Pbohem);
		219	constrained 219	38754.6	0.996	0.079	0.149		(CtahCl2,Novat,Scavoste,ThecSim,ThecQuad,SpedUK05,SappDipl,PlatSten);
		220	constrained 220	38760	0.995	0.047	0.053		(CtahCl2,Novat,Scavoste,CANMALTO,ATHBOMBA,MNELEIDY,DIAGRAND,Dermsalm);
		221	constrained 221	38757.7	0.996	0.054	0.155		(CtahCl2,Novat,Scavoste,ApuPro,AncSig);
		222	constrained 222	38838.8	0.627	0.001	0.022	R	(CtahCl2,Novat,Scavoste,GymMicr,Galrug);
		223	constrained 223	38815	0.805	0.001	0.047	R	(CtahCl2,Novat,Scavoste,TOXRREgo,EimWLR1);
		224	constrained 224	38759	0.998	0.042	0.181		(CtahCl2,Novat,Scavoste,JakLibe,RecAm);
		225	constrained 225	38754.2	0.999	0.036	0.279		(CtahCl2,Novat,Scavoste,EUGROTU,cerlongi,Vampyrel);
		226	constrained 226	38754.6	0.997	0.093	0.06		(CtahCl2,Novat,Scavoste,LabQuQPX,CafroC34,Phypalm,Malloras);
		227	constrained 227	38769.8	0.987	0.049	0.212		(CtahCl2,Novat,Scavoste,PHAGLOBO,EMIHUXLE);
		228	constrained 228	38751.9	0.999	0.087	0.353		(CtahCl2,Novat,Scavoste,Gonitrun,Guitheta);
		229	constrained 229	38744.8	0.998	0.125	0.174		(CtahCl2,Novat,Scavoste,Gnostoch,Cparadox);
		230	constrained 230	38771.9	0.987	0.033	0.089		(CtahCl2,Novat,Scavoste,PorphYez,CyanCald);
		231	constrained 231	38776.8	0.984	0.029	0.133		(CtahCl2,Novat,Scavoste,ORYSATIV,CHLREINH);
		232	constrained 232	38704.6	1	0.438	0.774		(Gephrysp,Soilameb);
		233	constrained 233	38706.6	1	0.37	0.826		(Gephrysp,FnolAF29,FilsinCH);
		234	constrained 234	38707.5	1	0.348	0.754		(Gephrysp,Loboseasp);
		235	constrained 235	38716.3	1	0.188	0.288		(Gephrysp,Arachn);
		236	constrained 236	38723.4	1	0.165	0.395		(Gephrysp,AcyElAE2,polysph,DICDISCO,DpurWS3x,DminPRT,DSPmenM,DiBifUK5,DdMxM19);
		237	constrained 237	38716.1	1	0.15	0.349		(Gephrysp,SaTPool,SaBgPool,sps36,Capoph,TaZ0515a,Ta11AL);
		238	constrained 238	38717.3	1	0.273	0.366		(Gephrysp,ProNoct2,planopro,PmType,PmRTF06,PmHIO4,Pokum5);
		239	constrained 239	38707.9	1	0.355	0.583		(Gephrysp,Crec,Partic);
		240	constrained 240	38711.9	1	0.369	0.634		(Gephrysp,lindblud,orangeba,TriPer,ArcDen,protophy,PHYPOLYC,DIDYNIG,symphtyo,Sflavog);
		241	constrained 241	38710.4	1	0.361	0.598		(Gephrysp,SexpulsA,SirreCl2);
		242	constrained 242	38721.4	1	0.202	0.367		(Gephrysp,Mastsp17,Mastcom,Mastbala,MASTSIMP,endnana,EcoliHU,ENTHIST2,ENTOGING);
		243	constrained 243	38738.8	1	0.073	0.066		(Gephrysp,Mayorel);
		244	constrained 244	38733.4	1	0.098	0.514		(Gephrysp,Echiexan,HARVERM,HeleSps,CentLaev,HartmCa,GlaesM,ChaosN,ChaosC,Sacclima,Parahogu,Leptreti);
		245	constrained 245	38741.3	1	0.048	0.176		(Gephrysp,BalaMand,BmanV039);
		246	constrained 246	38745.3	0.999	0.042	0.344		(Gephrysp,AastroRH,Atubia,ACACAS1,Apearcei);
		247	constrained 247	38737.4	1	0.091	0.048	R	(Gephrysp,Espclon2,Pbohem);
		248	constrained 248	38746	0.999	0.058	0.384		(Gephrysp,ThecSim,ThecQuad,SpedUK05,SappDipl,PlatSten);
		249	constrained 249	38755	0.998	0.054	0.206		(Gephrysp,CANMALTO,ATHBOMBA,MNELEIDY,DIAGRAND,Dermsalm);
		250	constrained 250	38744.4	0.999	0.04	0.194		(Gephrysp,ApuPro,AncSig);
		251	constrained 251	38769.8	0.993	0.005	0.199		(Gephrysp,GymMicr,Galrug);
		252	constrained 252	38770.1	0.991	0.001	0.475		(Gephrysp,TOXRREgo,EimWLR1);
		253	constrained 253	38751.2	0.998	0.058	0.112		(Gephrysp,JakLibe,RecAm);
		254	constrained 254	38749.8	0.999	0.014	0.141		(Gephrysp,EUGROTU,cerlongi,Vampyrel);
		255	constrained 255	38747.3	0.999	0.079	0.074		(Gephrysp,LabQuQPX,CafroC34,Phypalm,Malloras);
		256	constrained 256	38740.3	1	0.104	0.025	R	(Gephrysp,PHAGLOBO,EMIHUXLE);
		257	constrained 257	38735.5	1	0.104	0.145		(Gephrysp,Gonitrun,Guitheta);
		258	constrained 258	38732.5	1	0.008	0.457		(Gephrysp,Gnostoch,Cparadox);
		259	constrained 259	38739.5	1	0.058	0.058		(Gephrysp,PorphYez,CyanCald);
		260	constrained 260	38739.4	1	0.356	0.593		(Gephrysp,ORYSATIV,CHLREINH);
		261	constrained 261	38707.8	1	0.36	0.563		(Soilameb,FnolAF29,FilsinCH);
		262	constrained 262	38703.6	1	0.424	0.744		(Soilameb,Loboseasp);
		263	constrained 263	38732.9	1	0.132	0.174		(Soilameb,Arachn);
		264	constrained 264	38718.6	1	0.239	0.371		(Soilameb,AcyElAE2,polysph,DICDISCO,DpurWS3x,DminPRT,DSPmenM,DiBifUK5,DdMxM19);
		265	constrained 265	38719.9	1	0.245	0.29		(Soilameb,SaTPool,SaBgPool,sps36,Capoph,TaZ0515a,Ta11AL);
		266	constrained 266	38711.7	1	0.319	0.621		(Soilameb,ProNoct2,planopro,PmType,PmRTF06,PmHIO4,Pokum5);
		267	constrained 267	38715.8	1	0.252	0.31		(Soilameb,Crec,Partic);
		268	constrained 268	38716.6	1	0.276	0.279		(Soilameb,lindblud,orangeba,TriPer,ArcDen,protophy,PHYPOLYC,DIDYNIG,symphtyo,Sflavog);
		269	constrained 269	38714.5	1	0.317	0.463		(Soilameb,SexpulsA,SirreCl2);
		270	constrained 270	38722.1	1	0.252	0.396		(Soilameb,Mastsp17,Mastcom,Mastbala,MASTSIMP,endnana,EcoliHU,ENTHIST2,ENTOGING);
		271	constrained 271	38763.6	0.986	0.044	0.154		(Soilameb,Mayorel);
		272	constrained 272	38738.5	0.999	0.095	0.338		(Soilameb,Echiexan,HARVERM,HeleSps,CentLaev,HartmCa,GlaesM,ChaosN,ChaosC,Sacclima,Parahogu,Leptreti);
		273	constrained 273	38760.8	0.991	0.063	0.03	R	(Soilameb,BalaMand,BmanV039);
		274	constrained 274	38761	0.992	0.039	0.03	R	(Soilameb,AastroRH,Atubia,ACACAS1,Apearcei);
		275	constrained 275	38764.7	0.991	0.041	0.117		(Soilameb,Espclon2,Pbohem);
		276	constrained 276	38760.4	0.992	0.047	0.01	R	(Soilameb,ThecSim,ThecQuad,SpedUK05,SappDipl,PlatSten);
		277	constrained 277	38767.5	0.983	0.051	0.067		(Soilameb,CANMALTO,ATHBOMBA,MNELEIDY,DIAGRAND,Dermsalm);
		278	constrained 278	38761.8	0.988	0.069	0.171		(Soilameb,ApuPro,AncSig);
		279	constrained 279	38790.5	0.939	0.008	0.225		(Soilameb,GymMicr,Galrug);
		280	constrained 280	38789	0.943	0.008	0.0004	R	(Soilameb,TOXRREgo,EimWLR1);
		281	constrained 281	38752.8	0.998	0.061	0.052		(Soilameb,JakLibe,RecAm);
		282	constrained 282	38752.1	0.998	0.086	0.335		(Soilameb,EUGROTU,cerlongi,Vampyrel);
		283	constrained 283	38759.1	0.997	0.069	0.117		(Soilameb,LabQuQPX,CafroC34,Phypalm,Malloras);
		284	constrained 284	38750.6	0.998	0.078	0.041	R	(Soilameb,PHAGLOBO,EMIHUXLE);
		285	constrained 285	38741.1	0.999	0.138	0.28		(Soilameb,Gonitrun,Guitheta);
		286	constrained 286	38741.3	0.999	0.113	0.356		(Soilameb,Gnostoch,Cparadox);
		287	constrained 287	38752	0.996	0.092	0.241		(Soilameb,PorphYez,CyanCald);
		288	constrained 288	38749.1	0.997	0.099	0.054		(Soilameb,ORYSATIV,CHLREINH);
		289	constrained 289	38699.8	1	0.5	0.915		(FnolAF29,FilsinCH,Loboseasp);
		290	constrained 290	38711	1	0.313	0.629		(FnolAF29,FilsinCH,Arachn);
		291	constrained 291	38712.6	1	0.329	0.543		(FnolAF29,FilsinCH,AcyElAE2,polysph,DICDISCO,DpurWS3x,DminPRT,DSPmenM,DiBifUK5,DdMxM19);
		292	constrained 292	38712.5	1	0.3	0.63		(FnolAF29,FilsinCH,SaTPool,SaBgPool,sps36,Capoph,TaZ0515a,Ta11AL);
		293	constrained 293	38719.6	1	0.237	0.643		(FnolAF29,FilsinCH,ProNoct2,planopro,PmType,PmRTF06,PmHIO4,Pokum5);
		294	constrained 294	38719.2	1	0.223	0.578		(FnolAF29,FilsinCH,Crec,Partic);
		295	constrained 295	38712.7	1	0.307	0.525		(FnolAF29,FilsinCH,lindblud,orangeba,TriPer,ArcDen,protophy,PHYPOLYC,DIDYNIG,symphtyo,Sflavog);
		296	constrained 296	38723	1	0.224	0.307		(FnolAF29,FilsinCH,SexpulsA,SirreCl2);
		297	constrained 297	38716.4	1	0.331	0.509		(FnolAF29,FilsinCH,Mastsp17,Mastcom,Mastbala,MASTSIMP,endnana,EcoliHU,ENTHIST2,ENTOGING);
		298	constrained 298	38731.5	1	0.15	0.222		(FnolAF29,FilsinCH,Mayorel);
		299	constrained 299	38728.5	1	0.152	0.393		(FnolAF29,FilsinCH,Echiexan,HARVERM,HeleSps,CentLaev,HartmCa,GlaesM,ChaosN,ChaosC,Sacclima,Parahogu,Leptreti);
		300	constrained 300	38729.3	1	0.201	0.148		(FnolAF29,FilsinCH,BalaMand,BmanV039);
		301	constrained 301	38725.9	1	0.188	0.371		(FnolAF29,FilsinCH,AastroRH,Atubia,ACACAS1,Apearcei);
		302	constrained 302	38730.4	1	0.167	0.314		(FnolAF29,FilsinCH,Espclon2,Pbohem);
		303	constrained 303	38728.6	1	0.183	0.241		(FnolAF29,FilsinCH,ThecSim,ThecQuad,SpedUK05,SappDipl,PlatSten);
		304	constrained 304	38733.9	1	0.105	0.276		(FnolAF29,FilsinCH,CANMALTO,ATHBOMBA,MNELEIDY,DIAGRAND,Dermsalm);
		305	constrained 305	38743.1	1	0.109	0.368		(FnolAF29,FilsinCH,ApuPro,AncSig);
		306	constrained 306	38750.5	0.999	0.032	0.179		(FnolAF29,FilsinCH,GymMicr,Galrug);
		307	constrained 307	38750.4	0.999	0.048	0.002	R	(FnolAF29,FilsinCH,TOXRREgo,EimWLR1);
		308	constrained 308	38747.3	0.999	0.086	0.308		(FnolAF29,FilsinCH,JakLibe,RecAm);
		309	constrained 309	38735	1	0.096	0.395		(FnolAF29,FilsinCH,EUGROTU,cerlongi,Vampyrel);
		310	constrained 310	38741.5	1	0.115	0.284		(FnolAF29,FilsinCH,LabQuQPX,CafroC34,Phypalm,Malloras);
		311	constrained 311	38734.9	1	0.1	0.237		(FnolAF29,FilsinCH,PHAGLOBO,EMIHUXLE);
		312	constrained 312	38726	1	0.169	0.206		(FnolAF29,FilsinCH,Gonitrun,Guitheta);
		313	constrained 313	38725	1	0.192	0.484		(FnolAF29,FilsinCH,Gnostoch,Cparadox);
		314	constrained 314	38733.7	1	0.154	0.212		(FnolAF29,FilsinCH,PorphYez,CyanCald);
		315	constrained 315	38741.2	1	0.113	0.151		(FnolAF29,FilsinCH,ORYSATIV,CHLREINH);
		316	constrained 316	38705.9	1	0.415	0.752		(Loboseasp,Arachn);
		317	constrained 317	38728.1	1	0.126	0.336		(Loboseasp,AcyElAE2,polysph,DICDISCO,DpurWS3x,DminPRT,DSPmenM,DiBifUK5,DdMxM19);
		318	constrained 318	38721.3	1	0.136	0.41		(Loboseasp,SaTPool,SaBgPool,sps36,Capoph,TaZ0515a,Ta11AL);
		319	constrained 319	38716.5	1	0.274	0.318		(Loboseasp,ProNoct2,planopro,PmType,PmRTF06,PmHIO4,Pokum5);
		320	constrained 320	38716.2	1	0.273	0.488		(Loboseasp,Crec,Partic);
		321	constrained 321	38718.3	1	0.263	0.123		(Loboseasp,lindblud,orangeba,TriPer,ArcDen,protophy,PHYPOLYC,DIDYNIG,symphtyo,Sflavog);
		322	constrained 322	38721.8	1	0.214	0.303		(Loboseasp,SexpulsA,SirreCl2);
		323	constrained 323	38726	1	0.194	0.162		(Loboseasp,Mastsp17,Mastcom,Mastbala,MASTSIMP,endnana,EcoliHU,ENTHIST2,ENTOGING);
		324	constrained 324	38755.6	0.997	0.028	0.118		(Loboseasp,Mayorel);
		325	constrained 325	38747	0.999	0.071	0.043	R	(Loboseasp,Echiexan,HARVERM,HeleSps,CentLaev,HartmCa,GlaesM,ChaosN,ChaosC,Sacclima,Parahogu,Leptreti);
		326	constrained 326	38763.7	0.995	0.033	0.37		(Loboseasp,BalaMand,BmanV039);
		327	constrained 327	38762.3	0.993	0.039	0.284		(Loboseasp,AastroRH,Atubia,ACACAS1,Apearcei);
		328	constrained 328	38760	0.996	0.013	0.171		(Loboseasp,Espclon2,Pbohem);
		329	constrained 329	38751.2	0.996	0.064	0.14		(Loboseasp,ThecSim,ThecQuad,SpedUK05,SappDipl,PlatSten);
		330	constrained 330	38762.6	0.996	0.018	0.209		(Loboseasp,CANMALTO,ATHBOMBA,MNELEIDY,DIAGRAND,Dermsalm);
		331	constrained 331	38761.7	0.995	0.018	0.449		(Loboseasp,ApuPro,AncSig);
		332	constrained 332	38780.5	0.981	0.009	0.099		(Loboseasp,GymMicr,Galrug);
		333	constrained 333	38779	0.982	0.012	0.16		(Loboseasp,TOXRREgo,EimWLR1);
		334	constrained 334	38764.3	0.991	0.039	0.289		(Loboseasp,JakLibe,RecAm);
		335	constrained 335	38763.3	0.996	0.023	0.18		(Loboseasp,EUGROTU,cerlongi,Vampyrel);
		336	constrained 336	38760.5	0.998	0.022	0.638		(Loboseasp,LabQuQPX,CafroC34,Phypalm,Malloras);
		337	constrained 337	38759.6	0.998	0.039	0.274		(Loboseasp,PHAGLOBO,EMIHUXLE);
		338	constrained 338	38761.6	0.997	0.03	0.047	R	(Loboseasp,Gonitrun,Guitheta);
		339	constrained 339	38759.3	0.995	0.013	0.103		(Loboseasp,Gnostoch,Cparadox);
		340	constrained 340	38759.9	0.995	0.046	0.005	R	(Loboseasp,PorphYez,CyanCald);
		341	constrained 341	38762.3	0.994	0.033	0.032	R	(Loboseasp,ORYSATIV,CHLREINH);
		342	constrained 342	38715	1	0.268	0.475		(Arachn,AcyElAE2,polysph,DICDISCO,DpurWS3x,DminPRT,DSPmenM,DiBifUK5,DdMxM19);
		343	constrained 343	38708.5	1	0.227	0.564		(Arachn,SaTPool,SaBgPool,sps36,Capoph,TaZ0515a,Ta11AL);
		344	constrained 344	38705.9	1	0.393	0.583		(Arachn,ProNoct2,planopro,PmType,PmRTF06,PmHIO4,Pokum5);
		345	constrained 345	38715.6	1	0.281	0.43		(Arachn,Crec,Partic);
		346	constrained 346	38721.3	1	0.242	0.358		(Arachn,lindblud,orangeba,TriPer,ArcDen,protophy,PHYPOLYC,DIDYNIG,symphtyo,Sflavog);
		347	constrained 347	38715.1	1	0.3	0.53		(Arachn,SexpulsA,SirreCl2);
		348	constrained 348	38707.3	1	0.369	0.711		(Arachn,Mastsp17,Mastcom,Mastbala,MASTSIMP,endnana,EcoliHU,ENTHIST2,ENTOGING);
		349	constrained 349	38744	0.999	0.124	0.315		(Arachn,Mayorel);
		350	constrained 350	38729.4	1	0.124	0.201		(Arachn,Echiexan,HARVERM,HeleSps,CentLaev,HartmCa,GlaesM,ChaosN,ChaosC,Sacclima,Parahogu,Leptreti);
		351	constrained 351	38751.8	0.999	0.062	0.184		(Arachn,BalaMand,BmanV039);
		352	constrained 352	38751.6	0.999	0.063	0.213		(Arachn,AastroRH,Atubia,ACACAS1,Apearcei);
		353	constrained 353	38753.6	0.996	0.074	0.138		(Arachn,Espclon2,Pbohem);
		354	constrained 354	38744.6	0.999	0.092	0.379		(Arachn,ThecSim,ThecQuad,SpedUK05,SappDipl,PlatSten);
		355	constrained 355	38755.4	0.997	0.06	0.189		(Arachn,CANMALTO,ATHBOMBA,MNELEIDY,DIAGRAND,Dermsalm);
		356	constrained 356	38745.1	0.999	0.121	0.364		(Arachn,ApuPro,AncSig);
		357	constrained 357	38771.2	0.991	0.011	0.282		(Arachn,GymMicr,Galrug);
		358	constrained 358	38770.4	0.986	0.026	0.117		(Arachn,TOXRREgo,EimWLR1);
		359	constrained 359	38754.4	0.998	0.063	0.229		(Arachn,JakLibe,RecAm);
		360	constrained 360	38745.7	1	0.086	0.172		(Arachn,EUGROTU,cerlongi,Vampyrel);
		361	constrained 361	38741.4	1	0.122	0.301		(Arachn,LabQuQPX,CafroC34,Phypalm,Malloras);
		362	constrained 362	38745	0.999	0.097	0.177		(Arachn,PHAGLOBO,EMIHUXLE);
		363	constrained 363	38747.5	1	0.092	0.702		(Arachn,Gonitrun,Guitheta);
		364	constrained 364	38748.3	0.999	0.083	0.177		(Arachn,Gnostoch,Cparadox);
		365	constrained 365	38746.2	0.999	0.09	0.052		(Arachn,PorphYez,CyanCald);
		366	constrained 366	38751.1	0.999	0.033	0.185		(Arachn,ORYSATIV,CHLREINH);
		367	constrained 367	38704.1	1	0.424	0.768		(AcyElAE2,polysph,DICDISCO,DpurWS3x,DminPRT,DSPmenM,DiBifUK5,DdMxM19,SaTPool,SaBgPool,sps36,Capoph,TaZ0515a,Ta11AL);
		368	constrained 368	38716.6	1	0.23	0.401		(AcyElAE2,polysph,DICDISCO,DpurWS3x,DminPRT,DSPmenM,DiBifUK5,DdMxM19,ProNoct2,planopro,PmType,PmRTF06,PmHIO4,Pokum5);
		369	constrained 369	38702.1	1	0.429	0.822		(AcyElAE2,polysph,DICDISCO,DpurWS3x,DminPRT,DSPmenM,DiBifUK5,DdMxM19,Crec,Partic);
		370	constrained 370	38708.6	1	0.377	0.651		(AcyElAE2,polysph,DICDISCO,DpurWS3x,DminPRT,DSPmenM,DiBifUK5,DdMxM19,lindblud,orangeba,TriPer,ArcDen,protophy,PHYPOLYC,DIDYNIG,symphtyo,Sflavog);
		371	constrained 371	38708.2	1	0.35	0.576		(AcyElAE2,polysph,DICDISCO,DpurWS3x,DminPRT,DSPmenM,DiBifUK5,DdMxM19,SexpulsA,SirreCl2);
		372	constrained 372	38714.1	1	0.312	0.371		(AcyElAE2,polysph,DICDISCO,DpurWS3x,DminPRT,DSPmenM,DiBifUK5,DdMxM19,Mastsp17,Mastcom,Mastbala,MASTSIMP,endnana,EcoliHU,ENTHIST2,ENTOGING);
		373	constrained 373	38717.1	1	0.167	0.563		(AcyElAE2,polysph,DICDISCO,DpurWS3x,DminPRT,DSPmenM,DiBifUK5,DdMxM19,Mayorel);
		374	constrained 374	38714	1	0.217	0.56		(AcyElAE2,polysph,DICDISCO,DpurWS3x,DminPRT,DSPmenM,DiBifUK5,DdMxM19,Echiexan,HARVERM,HeleSps,CentLaev,HartmCa,GlaesM,ChaosN,ChaosC,Sacclima,Parahogu,Leptreti);
		375	constrained 375	38727	1	0.155	0.319		(AcyElAE2,polysph,DICDISCO,DpurWS3x,DminPRT,DSPmenM,DiBifUK5,DdMxM19,BalaMand,BmanV039);
		376	constrained 376	38733.8	1	0.116	0.301		(AcyElAE2,polysph,DICDISCO,DpurWS3x,DminPRT,DSPmenM,DiBifUK5,DdMxM19,AastroRH,Atubia,ACACAS1,Apearcei);
		377	constrained 377	38728.9	1	0.084	0.132		(AcyElAE2,polysph,DICDISCO,DpurWS3x,DminPRT,DSPmenM,DiBifUK5,DdMxM19,Espclon2,Pbohem);
		378	constrained 378	38723.9	1	0.156	0.283		(AcyElAE2,polysph,DICDISCO,DpurWS3x,DminPRT,DSPmenM,DiBifUK5,DdMxM19,ThecSim,ThecQuad,SpedUK05,SappDipl,PlatSten);
		379	constrained 379	38732.1	1	0.11	0.47		(AcyElAE2,polysph,DICDISCO,DpurWS3x,DminPRT,DSPmenM,DiBifUK5,DdMxM19,CANMALTO,ATHBOMBA,MNELEIDY,DIAGRAND,Dermsalm);
		380	constrained 380	38732.4	1	0.11	0.423		(AcyElAE2,polysph,DICDISCO,DpurWS3x,DminPRT,DSPmenM,DiBifUK5,DdMxM19,ApuPro,AncSig);
		381	constrained 381	38740.8	1	0.055	0.049	R	(AcyElAE2,polysph,DICDISCO,DpurWS3x,DminPRT,DSPmenM,DiBifUK5,DdMxM19,GymMicr,Galrug);
		382	constrained 382	38740.9	1	0.006	0.002	R	(AcyElAE2,polysph,DICDISCO,DpurWS3x,DminPRT,DSPmenM,DiBifUK5,DdMxM19,TOXRREgo,EimWLR1);
		383	constrained 383	38726.2	1	0.135	0.506		(AcyElAE2,polysph,DICDISCO,DpurWS3x,DminPRT,DSPmenM,DiBifUK5,DdMxM19,JakLibe,RecAm);
		384	constrained 384	38734.1	1	0.125	0.169		(AcyElAE2,polysph,DICDISCO,DpurWS3x,DminPRT,DSPmenM,DiBifUK5,DdMxM19,EUGROTU,cerlongi,Vampyrel);
		385	constrained 385	38735.2	1	0.152	0.153		(AcyElAE2,polysph,DICDISCO,DpurWS3x,DminPRT,DSPmenM,DiBifUK5,DdMxM19,LabQuQPX,CafroC34,Phypalm,Malloras);
		386	constrained 386	38733.1	1	0.073	0.187		(AcyElAE2,polysph,DICDISCO,DpurWS3x,DminPRT,DSPmenM,DiBifUK5,DdMxM19,PHAGLOBO,EMIHUXLE);
		387	constrained 387	38728.7	1	0.106	0.41		(AcyElAE2,polysph,DICDISCO,DpurWS3x,DminPRT,DSPmenM,DiBifUK5,DdMxM19,Gonitrun,Guitheta);
		388	constrained 388	38728	1	0.156	0.155		(AcyElAE2,polysph,DICDISCO,DpurWS3x,DminPRT,DSPmenM,DiBifUK5,DdMxM19,Gnostoch,Cparadox);
		389	constrained 389	38723.8	1	0.156	0.265		(AcyElAE2,polysph,DICDISCO,DpurWS3x,DminPRT,DSPmenM,DiBifUK5,DdMxM19,PorphYez,CyanCald);
		390	constrained 390	38738.5	1	0.11	0.167		(AcyElAE2,polysph,DICDISCO,DpurWS3x,DminPRT,DSPmenM,DiBifUK5,DdMxM19,ORYSATIV,CHLREINH);
		391	constrained 391	38708.1	1	0.374	0.618		(SaTPool,SaBgPool,sps36,Capoph,TaZ0515a,Ta11AL,ProNoct2,planopro,PmType,PmRTF06,PmHIO4,Pokum5);
		392	constrained 392	38706.9	1	0.4	0.659		(SaTPool,SaBgPool,sps36,Capoph,TaZ0515a,Ta11AL,Crec,Partic);
		393	constrained 393	38716.1	1	0.281	0.463		(SaTPool,SaBgPool,sps36,Capoph,TaZ0515a,Ta11AL,lindblud,orangeba,TriPer,ArcDen,protophy,PHYPOLYC,DIDYNIG,symphtyo,Sflavog);
		394	constrained 394	38716.6	1	0.261	0.269		(SaTPool,SaBgPool,sps36,Capoph,TaZ0515a,Ta11AL,SexpulsA,SirreCl2);
		395	constrained 395	38707.3	1	0.396	0.621		(SaTPool,SaBgPool,sps36,Capoph,TaZ0515a,Ta11AL,Mastsp17,Mastcom,Mastbala,MASTSIMP,endnana,EcoliHU,ENTHIST2,ENTOGING);
		396	constrained 396	38728	1	0.114	0.313		(SaTPool,SaBgPool,sps36,Capoph,TaZ0515a,Ta11AL,Mayorel);
		397	constrained 397	38730.1	1	0.17	0.368		(SaTPool,SaBgPool,sps36,Capoph,TaZ0515a,Ta11AL,Echiexan,HARVERM,HeleSps,CentLaev,HartmCa,GlaesM,ChaosN,ChaosC,Sacclima,Parahogu,Leptreti);
		398	constrained 398	38728.4	1	0.145	0.369		(SaTPool,SaBgPool,sps36,Capoph,TaZ0515a,Ta11AL,BalaMand,BmanV039);
		399	constrained 399	38734.9	1	0.066	0.063		(SaTPool,SaBgPool,sps36,Capoph,TaZ0515a,Ta11AL,AastroRH,Atubia,ACACAS1,Apearcei);
		400	constrained 400	38735.6	1	0.112	0.277		(SaTPool,SaBgPool,sps36,Capoph,TaZ0515a,Ta11AL,Espclon2,Pbohem);
		401	constrained 401	38740.6	0.999	0.105	0.138		(SaTPool,SaBgPool,sps36,Capoph,TaZ0515a,Ta11AL,ThecSim,ThecQuad,SpedUK05,SappDipl,PlatSten);
		402	constrained 402	38737.4	1	0.059	0.279		(SaTPool,SaBgPool,sps36,Capoph,TaZ0515a,Ta11AL,CANMALTO,ATHBOMBA,MNELEIDY,DIAGRAND,Dermsalm);
		403	constrained 403	38733.1	1	0.142	0.272		(SaTPool,SaBgPool,sps36,Capoph,TaZ0515a,Ta11AL,ApuPro,AncSig);
		404	constrained 404	38767.7	0.987	0.013	0.08		(SaTPool,SaBgPool,sps36,Capoph,TaZ0515a,Ta11AL,GymMicr,Galrug);
		405	constrained 405	38767.2	0.992	0.03	0.052		(SaTPool,SaBgPool,sps36,Capoph,TaZ0515a,Ta11AL,TOXRREgo,EimWLR1);
		406	constrained 406	38741.4	1	0.096	0.176		(SaTPool,SaBgPool,sps36,Capoph,TaZ0515a,Ta11AL,JakLibe,RecAm);
		407	constrained 407	38736.6	1	0.123	0.206		(SaTPool,SaBgPool,sps36,Capoph,TaZ0515a,Ta11AL,EUGROTU,cerlongi,Vampyrel);
		408	constrained 408	38731.9	1	0.081	0.206		(SaTPool,SaBgPool,sps36,Capoph,TaZ0515a,Ta11AL,LabQuQPX,CafroC34,Phypalm,Malloras);
		409	constrained 409	38734.9	1	0.135	0.355		(SaTPool,SaBgPool,sps36,Capoph,TaZ0515a,Ta11AL,PHAGLOBO,EMIHUXLE);
		410	constrained 410	38725.2	1	0.16	0.129		(SaTPool,SaBgPool,sps36,Capoph,TaZ0515a,Ta11AL,Gonitrun,Guitheta);
		411	constrained 411	38725.6	1	0.147	0.312		(SaTPool,SaBgPool,sps36,Capoph,TaZ0515a,Ta11AL,Gnostoch,Cparadox);
		412	constrained 412	38741	1	0.105	0.166		(SaTPool,SaBgPool,sps36,Capoph,TaZ0515a,Ta11AL,PorphYez,CyanCald);
		413	constrained 413	38728.4	1	0.099	0.426		(SaTPool,SaBgPool,sps36,Capoph,TaZ0515a,Ta11AL,ORYSATIV,CHLREINH);
		414	constrained 414	38703.9	1	0.438	0.769		(ProNoct2,planopro,PmType,PmRTF06,PmHIO4,Pokum5,Crec,Partic);
		415	constrained 415	38717.4	1	0.269	0.383		(ProNoct2,planopro,PmType,PmRTF06,PmHIO4,Pokum5,lindblud,orangeba,TriPer,ArcDen,protophy,PHYPOLYC,DIDYNIG,symphtyo,Sflavog);
		416	constrained 416	38711.2	1	0.254	0.581		(ProNoct2,planopro,PmType,PmRTF06,PmHIO4,Pokum5,SexpulsA,SirreCl2);
		417	constrained 417	38708.5	1	0.319	0.312		(ProNoct2,planopro,PmType,PmRTF06,PmHIO4,Pokum5,Mastsp17,Mastcom,Mastbala,MASTSIMP,endnana,EcoliHU,ENTHIST2,ENTOGING);
		418	constrained 418	38730.1	1	0.171	0.276		(ProNoct2,planopro,PmType,PmRTF06,PmHIO4,Pokum5,Mayorel);
		419	constrained 419	38728.3	1	0.16	0.185		(ProNoct2,planopro,PmType,PmRTF06,PmHIO4,Pokum5,Echiexan,HARVERM,HeleSps,CentLaev,HartmCa,GlaesM,ChaosN,ChaosC,Sacclima,Parahogu,Leptreti);
		420	constrained 420	38732	1	0.127	0.104		(ProNoct2,planopro,PmType,PmRTF06,PmHIO4,Pokum5,BalaMand,BmanV039);
		421	constrained 421	38733.4	1	0.136	0.105		(ProNoct2,planopro,PmType,PmRTF06,PmHIO4,Pokum5,AastroRH,Atubia,ACACAS1,Apearcei);
		422	constrained 422	38733	1	0.138	0.307		(ProNoct2,planopro,PmType,PmRTF06,PmHIO4,Pokum5,Espclon2,Pbohem);
		423	constrained 423	38731	1	0.169	0.328		(ProNoct2,planopro,PmType,PmRTF06,PmHIO4,Pokum5,ThecSim,ThecQuad,SpedUK05,SappDipl,PlatSten);
		424	constrained 424	38742.6	1	0.088	0.247		(ProNoct2,planopro,PmType,PmRTF06,PmHIO4,Pokum5,CANMALTO,ATHBOMBA,MNELEIDY,DIAGRAND,Dermsalm);
		425	constrained 425	38733.4	1	0.164	0.342		(ProNoct2,planopro,PmType,PmRTF06,PmHIO4,Pokum5,ApuPro,AncSig);
		426	constrained 426	38754.2	0.998	0.052	0.146		(ProNoct2,planopro,PmType,PmRTF06,PmHIO4,Pokum5,GymMicr,Galrug);
		427	constrained 427	38752.8	0.998	0.07	0.158		(ProNoct2,planopro,PmType,PmRTF06,PmHIO4,Pokum5,TOXRREgo,EimWLR1);
		428	constrained 428	38736.7	1	0.118	0.306		(ProNoct2,planopro,PmType,PmRTF06,PmHIO4,Pokum5,JakLibe,RecAm);
		429	constrained 429	38726.6	1	0.213	0.432		(ProNoct2,planopro,PmType,PmRTF06,PmHIO4,Pokum5,EUGROTU,cerlongi,Vampyrel);
		430	constrained 430	38734.1	1	0.098	0.323		(ProNoct2,planopro,PmType,PmRTF06,PmHIO4,Pokum5,LabQuQPX,CafroC34,Phypalm,Malloras);
		431	constrained 431	38734.4	1	0.095	0.17		(ProNoct2,planopro,PmType,PmRTF06,PmHIO4,Pokum5,PHAGLOBO,EMIHUXLE);
		432	constrained 432	38732.8	1	0.122	0.135		(ProNoct2,planopro,PmType,PmRTF06,PmHIO4,Pokum5,Gonitrun,Guitheta);
		433	constrained 433	38731.4	1	0.161	0.233		(ProNoct2,planopro,PmType,PmRTF06,PmHIO4,Pokum5,Gnostoch,Cparadox);
		434	constrained 434	38729.3	1	0.182	0.325		(ProNoct2,planopro,PmType,PmRTF06,PmHIO4,Pokum5,PorphYez,CyanCald);
		435	constrained 435	38732.7	1	0.118	0.568		(ProNoct2,planopro,PmType,PmRTF06,PmHIO4,Pokum5,ORYSATIV,CHLREINH);
		436	protosporangids sister to Myxogastria	38707.6	1	0.398	0.508		(Crec,Partic,lindblud,orangeba,TriPer,ArcDen,protophy,PHYPOLYC,DIDYNIG,symphtyo,Sflavog);
		437	constrained 437	38717	1	0.303	0.408		(Crec,Partic,SexpulsA,SirreCl2);
		438	constrained 438	38709.9	1	0.362	0.512		(Crec,Partic,Mastsp17,Mastcom,Mastbala,MASTSIMP,endnana,EcoliHU,ENTHIST2,ENTOGING);
		439	constrained 439	38708	1	0.303	0.544		(Crec,Partic,Mayorel);
		440	constrained 440	38702.3	1	0.412	0.69		(Crec,Partic,Echiexan,HARVERM,HeleSps,CentLaev,HartmCa,GlaesM,ChaosN,ChaosC,Sacclima,Parahogu,Leptreti);
		441	constrained 441	38711.3	1	0.254	0.517		(Crec,Partic,BalaMand,BmanV039);
		442	constrained 442	38712.4	1	0.288	0.513		(Crec,Partic,AastroRH,Atubia,ACACAS1,Apearcei);
		443	constrained 443	38711.2	1	0.291	0.408		(Crec,Partic,Espclon2,Pbohem);
		444	constrained 444	38714.2	1	0.226	0.276		(Crec,Partic,ThecSim,ThecQuad,SpedUK05,SappDipl,PlatSten);
		445	constrained 445	38720	1	0.197	0.415		(Crec,Partic,CANMALTO,ATHBOMBA,MNELEIDY,DIAGRAND,Dermsalm);
		446	constrained 446	38716.8	1	0.28	0.485		(Crec,Partic,ApuPro,AncSig);
		447	constrained 447	38757.6	0.997	0.041	0.089		(Crec,Partic,GymMicr,Galrug);
		448	constrained 448	38751	0.999	0.018	0.112		(Crec,Partic,TOXRREgo,EimWLR1);
		449	constrained 449	38731.6	1	0.104	0.174		(Crec,Partic,JakLibe,RecAm);
		450	constrained 450	38730	1	0.101	0.294		(Crec,Partic,EUGROTU,cerlongi,Vampyrel);
		451	constrained 451	38723.2	1	0.148	0.441		(Crec,Partic,LabQuQPX,CafroC34,Phypalm,Malloras);
		452	constrained 452	38725.4	1	0.128	0.679		(Crec,Partic,PHAGLOBO,EMIHUXLE);
		453	constrained 453	38722.8	1	0.155	0.168		(Crec,Partic,Gonitrun,Guitheta);
		454	constrained 454	38723.6	1	0.145	0.172		(Crec,Partic,Gnostoch,Cparadox);
		455	constrained 455	38727.7	1	0.104	0.672		(Crec,Partic,PorphYez,CyanCald);
		456	constrained 456	38728.3	1	0.111	0.293		(Crec,Partic,ORYSATIV,CHLREINH);
		457	constrained 457	38699.8	1	0.499	0.89		(lindblud,orangeba,TriPer,ArcDen,protophy,PHYPOLYC,DIDYNIG,symphtyo,Sflavog,SexpulsA,SirreCl2);
		458	constrained 458	38704.4	1	0.403	0.849		(lindblud,orangeba,TriPer,ArcDen,protophy,PHYPOLYC,DIDYNIG,symphtyo,Sflavog,Mastsp17,Mastcom,Mastbala,MASTSIMP,endnana,EcoliHU,ENTHIST2,ENTOGING);
		459	constrained 459	38727.4	1	0.186	0.248		(lindblud,orangeba,TriPer,ArcDen,protophy,PHYPOLYC,DIDYNIG,symphtyo,Sflavog,Mayorel);
		460	constrained 460	38731.8	1	0.15	0.235		(lindblud,orangeba,TriPer,ArcDen,protophy,PHYPOLYC,DIDYNIG,symphtyo,Sflavog,Echiexan,HARVERM,HeleSps,CentLaev,HartmCa,GlaesM,ChaosN,ChaosC,Sacclima,Parahogu,Leptreti);
		461	constrained 461	38728	1	0.122	0.357		(lindblud,orangeba,TriPer,ArcDen,protophy,PHYPOLYC,DIDYNIG,symphtyo,Sflavog,BalaMand,BmanV039);
		462	constrained 462	38721.8	1	0.208	0.139		(lindblud,orangeba,TriPer,ArcDen,protophy,PHYPOLYC,DIDYNIG,symphtyo,Sflavog,AastroRH,Atubia,ACACAS1,Apearcei);
		463	constrained 463	38725.4	1	0.162	0.148		(lindblud,orangeba,TriPer,ArcDen,protophy,PHYPOLYC,DIDYNIG,symphtyo,Sflavog,Espclon2,Pbohem);
		464	constrained 464	38710.7	1	0.284	0.477		(lindblud,orangeba,TriPer,ArcDen,protophy,PHYPOLYC,DIDYNIG,symphtyo,Sflavog,ThecSim,ThecQuad,SpedUK05,SappDipl,PlatSten);
		465	constrained 465	38734.5	1	0.071	0.495		(lindblud,orangeba,TriPer,ArcDen,protophy,PHYPOLYC,DIDYNIG,symphtyo,Sflavog,CANMALTO,ATHBOMBA,MNELEIDY,DIAGRAND,Dermsalm);
		466	constrained 466	38734.4	1	0.119	0.31		(lindblud,orangeba,TriPer,ArcDen,protophy,PHYPOLYC,DIDYNIG,symphtyo,Sflavog,ApuPro,AncSig);
		467	constrained 467	38728.7	1	0.149	0.462		(lindblud,orangeba,TriPer,ArcDen,protophy,PHYPOLYC,DIDYNIG,symphtyo,Sflavog,GymMicr,Galrug);
		468	constrained 468	38728.2	1	0.162	0.492		(lindblud,orangeba,TriPer,ArcDen,protophy,PHYPOLYC,DIDYNIG,symphtyo,Sflavog,TOXRREgo,EimWLR1);
		469	constrained 469	38731.8	1	0.155	0.019	R	(lindblud,orangeba,TriPer,ArcDen,protophy,PHYPOLYC,DIDYNIG,symphtyo,Sflavog,JakLibe,RecAm);
		470	constrained 470	38733.6	1	0.101	0.369		(lindblud,orangeba,TriPer,ArcDen,protophy,PHYPOLYC,DIDYNIG,symphtyo,Sflavog,EUGROTU,cerlongi,Vampyrel);
		471	constrained 471	38729.1	1	0.113	0.494		(lindblud,orangeba,TriPer,ArcDen,protophy,PHYPOLYC,DIDYNIG,symphtyo,Sflavog,LabQuQPX,CafroC34,Phypalm,Malloras);
		472	constrained 472	38730.5	1	0.127	0.081		(lindblud,orangeba,TriPer,ArcDen,protophy,PHYPOLYC,DIDYNIG,symphtyo,Sflavog,PHAGLOBO,EMIHUXLE);
		473	constrained 473	38730.4	1	0.168	0.345		(lindblud,orangeba,TriPer,ArcDen,protophy,PHYPOLYC,DIDYNIG,symphtyo,Sflavog,Gonitrun,Guitheta);
		474	constrained 474	38735.1	1	0.101	0.413		(lindblud,orangeba,TriPer,ArcDen,protophy,PHYPOLYC,DIDYNIG,symphtyo,Sflavog,Gnostoch,Cparadox);
		475	constrained 475	38728.6	1	0.176	0.578		(lindblud,orangeba,TriPer,ArcDen,protophy,PHYPOLYC,DIDYNIG,symphtyo,Sflavog,PorphYez,CyanCald);
		476	constrained 476	38731	1	0.181	0.439		(lindblud,orangeba,TriPer,ArcDen,protophy,PHYPOLYC,DIDYNIG,symphtyo,Sflavog,ORYSATIV,CHLREINH);
		477	constrained 477	38704.4	1	0.408	0.847		(SexpulsA,SirreCl2,Mastsp17,Mastcom,Mastbala,MASTSIMP,endnana,EcoliHU,ENTHIST2,ENTOGING);
		478	constrained 478	38725.3	1	0.216	0.325		(SexpulsA,SirreCl2,Mayorel);
		479	constrained 479	38719.4	1	0.23	0.398		(SexpulsA,SirreCl2,Echiexan,HARVERM,HeleSps,CentLaev,HartmCa,GlaesM,ChaosN,ChaosC,Sacclima,Parahogu,Leptreti);
		480	constrained 480	38733	1	0.093	0.552		(SexpulsA,SirreCl2,BalaMand,BmanV039);
		481	constrained 481	38722.8	1	0.2	0.452		(SexpulsA,SirreCl2,AastroRH,Atubia,ACACAS1,Apearcei);
		482	constrained 482	38725.8	1	0.198	0.048	R	(SexpulsA,SirreCl2,Espclon2,Pbohem);
		483	constrained 483	38728.1	1	0.203	0.094		(SexpulsA,SirreCl2,ThecSim,ThecQuad,SpedUK05,SappDipl,PlatSten);
		484	constrained 484	38737.8	1	0.126	0.325		(SexpulsA,SirreCl2,CANMALTO,ATHBOMBA,MNELEIDY,DIAGRAND,Dermsalm);
		485	constrained 485	38732.4	1	0.168	0.102		(SexpulsA,SirreCl2,ApuPro,AncSig);
		486	constrained 486	38723.8	1	0.224	0.32		(SexpulsA,SirreCl2,GymMicr,Galrug);
		487	constrained 487	38723	1	0.175	0.237		(SexpulsA,SirreCl2,TOXRREgo,EimWLR1);
		488	constrained 488	38729.3	1	0.111	0.169		(SexpulsA,SirreCl2,JakLibe,RecAm);
		489	constrained 489	38727.1	1	0.21	0.134		(SexpulsA,SirreCl2,EUGROTU,cerlongi,Vampyrel);
		490	constrained 490	38730.5	1	0.177	0.249		(SexpulsA,SirreCl2,LabQuQPX,CafroC34,Phypalm,Malloras);
		491	constrained 491	38729.4	1	0.161	0.179		(SexpulsA,SirreCl2,PHAGLOBO,EMIHUXLE);
		492	constrained 492	38725.9	1	0.22	0.196		(SexpulsA,SirreCl2,Gonitrun,Guitheta);
		493	constrained 493	38731	1	0.144	0.594		(SexpulsA,SirreCl2,Gnostoch,Cparadox);
		494	constrained 494	38717.9	1	0.279	0.33		(SexpulsA,SirreCl2,PorphYez,CyanCald);
		495	constrained 495	38729.6	1	0.168	0.501		(SexpulsA,SirreCl2,ORYSATIV,CHLREINH);
		496	constrained 496	38717.5	1	0.275	0.55		(Mastsp17,Mastcom,Mastbala,MASTSIMP,endnana,EcoliHU,ENTHIST2,ENTOGING,Mayorel);
		497	constrained 497	38712	1	0.331	0.505		(Mastsp17,Mastcom,Mastbala,MASTSIMP,endnana,EcoliHU,ENTHIST2,ENTOGING,Echiexan,HARVERM,HeleSps,CentLaev,HartmCa,GlaesM,ChaosN,ChaosC,Sacclima,Parahogu,Leptreti);
		498	constrained 498	38727.1	1	0.186	0.531		(Mastsp17,Mastcom,Mastbala,MASTSIMP,endnana,EcoliHU,ENTHIST2,ENTOGING,BalaMand,BmanV039);
		499	constrained 499	38728.6	1	0.153	0.392		(Mastsp17,Mastcom,Mastbala,MASTSIMP,endnana,EcoliHU,ENTHIST2,ENTOGING,AastroRH,Atubia,ACACAS1,Apearcei);
		500	constrained 500	38724.1	1	0.163	0.242		(Mastsp17,Mastcom,Mastbala,MASTSIMP,endnana,EcoliHU,ENTHIST2,ENTOGING,Espclon2,Pbohem);
		501	constrained 501	38723.1	1	0.203	0.252		(Mastsp17,Mastcom,Mastbala,MASTSIMP,endnana,EcoliHU,ENTHIST2,ENTOGING,ThecSim,ThecQuad,SpedUK05,SappDipl,PlatSten);
		502	constrained 502	38728.3	1	0.125	0.159		(Mastsp17,Mastcom,Mastbala,MASTSIMP,endnana,EcoliHU,ENTHIST2,ENTOGING,CANMALTO,ATHBOMBA,MNELEIDY,DIAGRAND,Dermsalm);
		503	constrained 503	38728.6	1	0.113	0.403		(Mastsp17,Mastcom,Mastbala,MASTSIMP,endnana,EcoliHU,ENTHIST2,ENTOGING,ApuPro,AncSig);
		504	constrained 504	38750.7	1	0.055	0.036	R	(Mastsp17,Mastcom,Mastbala,MASTSIMP,endnana,EcoliHU,ENTHIST2,ENTOGING,GymMicr,Galrug);
		505	constrained 505	38751.1	0.999	0.067	0.015	R	(Mastsp17,Mastcom,Mastbala,MASTSIMP,endnana,EcoliHU,ENTHIST2,ENTOGING,TOXRREgo,EimWLR1);
		506	constrained 506	38733.6	1	0.133	0.261		(Mastsp17,Mastcom,Mastbala,MASTSIMP,endnana,EcoliHU,ENTHIST2,ENTOGING,JakLibe,RecAm);
		507	constrained 507	38737.6	1	0.11	0.152		(Mastsp17,Mastcom,Mastbala,MASTSIMP,endnana,EcoliHU,ENTHIST2,ENTOGING,EUGROTU,cerlongi,Vampyrel);
		508	constrained 508	38734.3	1	0.113	0.17		(Mastsp17,Mastcom,Mastbala,MASTSIMP,endnana,EcoliHU,ENTHIST2,ENTOGING,LabQuQPX,CafroC34,Phypalm,Malloras);
		509	constrained 509	38730.1	1	0.168	0.43		(Mastsp17,Mastcom,Mastbala,MASTSIMP,endnana,EcoliHU,ENTHIST2,ENTOGING,PHAGLOBO,EMIHUXLE);
		510	constrained 510	38726.1	1	0.2	0.288		(Mastsp17,Mastcom,Mastbala,MASTSIMP,endnana,EcoliHU,ENTHIST2,ENTOGING,Gonitrun,Guitheta);
		511	constrained 511	38727.6	1	0.172	0.385		(Mastsp17,Mastcom,Mastbala,MASTSIMP,endnana,EcoliHU,ENTHIST2,ENTOGING,Gnostoch,Cparadox);
		512	constrained 512	38728.2	1	0.144	0.326		(Mastsp17,Mastcom,Mastbala,MASTSIMP,endnana,EcoliHU,ENTHIST2,ENTOGING,PorphYez,CyanCald);
		513	constrained 513	38724.8	1	0.195	0.307		(Mastsp17,Mastcom,Mastbala,MASTSIMP,endnana,EcoliHU,ENTHIST2,ENTOGING,ORYSATIV,CHLREINH);
		514	constrained 514	38702.9	1	0.409	0.796		(Mayorel,Echiexan,HARVERM,HeleSps,CentLaev,HartmCa,GlaesM,ChaosN,ChaosC,Sacclima,Parahogu,Leptreti);
		515	constrained 515	38727.6	1	0.191	0.389		(Mayorel,BalaMand,BmanV039);
		516	constrained 516	38732.9	1	0.181	0.241		(Mayorel,AastroRH,Atubia,ACACAS1,Apearcei);
		517	constrained 517	38721.1	1	0.22	0.44		(Mayorel,Espclon2,Pbohem);
		518	constrained 518	38711	1	0.313	0.572		(Mayorel,ThecSim,ThecQuad,SpedUK05,SappDipl,PlatSten);
		519	constrained 519	38716.5	1	0.255	0.359		(Mayorel,CANMALTO,ATHBOMBA,MNELEIDY,DIAGRAND,Dermsalm);
		520	constrained 520	38713.4	1	0.292	0.488		(Mayorel,ApuPro,AncSig);
		521	constrained 521	38773.9	0.985	0.026	0.088		(Mayorel,GymMicr,Galrug);
		522	constrained 522	38781.7	0.968	0.011	0.002	R	(Mayorel,TOXRREgo,EimWLR1);
		523	constrained 523	38733.9	1	0.142	0.108		(Mayorel,JakLibe,RecAm);
		524	constrained 524	38733.6	1	0.174	0.302		(Mayorel,EUGROTU,cerlongi,Vampyrel);
		525	constrained 525	38732.6	1	0.19	0.301		(Mayorel,LabQuQPX,CafroC34,Phypalm,Malloras);
		526	constrained 526	38725.4	1	0.192	0.447		(Mayorel,PHAGLOBO,EMIHUXLE);
		527	constrained 527	38729.9	1	0.141	0.316		(Mayorel,Gonitrun,Guitheta);
		528	constrained 528	38731.6	1	0.166	0.24		(Mayorel,Gnostoch,Cparadox);
		529	constrained 529	38734.4	1	0.1	0.458		(Mayorel,PorphYez,CyanCald);
		530	constrained 530	38740.6	1	0.134	0.175		(Mayorel,ORYSATIV,CHLREINH);
		531	constrained 531	38736.7	1	0.137	0.261		(Echiexan,HARVERM,HeleSps,CentLaev,HartmCa,GlaesM,ChaosN,ChaosC,Sacclima,Parahogu,Leptreti,BalaMand,BmanV039);
		532	constrained 532	38736.9	1	0.121	0.075		(Echiexan,HARVERM,HeleSps,CentLaev,HartmCa,GlaesM,ChaosN,ChaosC,Sacclima,Parahogu,Leptreti,AastroRH,Atubia,ACACAS1,Apearcei);
		533	constrained 533	38733	1	0.124	0.206		(Echiexan,HARVERM,HeleSps,CentLaev,HartmCa,GlaesM,ChaosN,ChaosC,Sacclima,Parahogu,Leptreti,Espclon2,Pbohem);
		534	constrained 534	38713.3	1	0.35	0.559		(Echiexan,HARVERM,HeleSps,CentLaev,HartmCa,GlaesM,ChaosN,ChaosC,Sacclima,Parahogu,Leptreti,ThecSim,ThecQuad,SpedUK05,SappDipl,PlatSten);
		535	constrained 535	38703.9	1	0.416	0.621		(Echiexan,HARVERM,HeleSps,CentLaev,HartmCa,GlaesM,ChaosN,ChaosC,Sacclima,Parahogu,Leptreti,CANMALTO,ATHBOMBA,MNELEIDY,DIAGRAND,Dermsalm);
		536	constrained 536	38704	1	0.421	0.545		(Echiexan,HARVERM,HeleSps,CentLaev,HartmCa,GlaesM,ChaosN,ChaosC,Sacclima,Parahogu,Leptreti,ApuPro,AncSig);
		537	constrained 537	38780.5	0.977	0.013	0.052		(Echiexan,HARVERM,HeleSps,CentLaev,HartmCa,GlaesM,ChaosN,ChaosC,Sacclima,Parahogu,Leptreti,GymMicr,Galrug);
		538	constrained 538	38780	0.979	0.012	0.062		(Echiexan,HARVERM,HeleSps,CentLaev,HartmCa,GlaesM,ChaosN,ChaosC,Sacclima,Parahogu,Leptreti,TOXRREgo,EimWLR1);
		539	constrained 539	38732.2	1	0.157	0.224		(Echiexan,HARVERM,HeleSps,CentLaev,HartmCa,GlaesM,ChaosN,ChaosC,Sacclima,Parahogu,Leptreti,JakLibe,RecAm);
		540	constrained 540	38719.9	1	0.183	0.584		(Echiexan,HARVERM,HeleSps,CentLaev,HartmCa,GlaesM,ChaosN,ChaosC,Sacclima,Parahogu,Leptreti,EUGROTU,cerlongi,Vampyrel);
		541	constrained 541	38726.2	1	0.155	0.465		(Echiexan,HARVERM,HeleSps,CentLaev,HartmCa,GlaesM,ChaosN,ChaosC,Sacclima,Parahogu,Leptreti,LabQuQPX,CafroC34,Phypalm,Malloras);
		542	constrained 542	38724.2	1	0.219	0.48		(Echiexan,HARVERM,HeleSps,CentLaev,HartmCa,GlaesM,ChaosN,ChaosC,Sacclima,Parahogu,Leptreti,PHAGLOBO,EMIHUXLE);
		543	constrained 543	38720.2	1	0.209	0.529		(Echiexan,HARVERM,HeleSps,CentLaev,HartmCa,GlaesM,ChaosN,ChaosC,Sacclima,Parahogu,Leptreti,Gonitrun,Guitheta);
		544	constrained 544	38724.7	1	0.232	0.325		(Echiexan,HARVERM,HeleSps,CentLaev,HartmCa,GlaesM,ChaosN,ChaosC,Sacclima,Parahogu,Leptreti,Gnostoch,Cparadox);
		545	constrained 545	38728.8	1	0.187	0.21		(Echiexan,HARVERM,HeleSps,CentLaev,HartmCa,GlaesM,ChaosN,ChaosC,Sacclima,Parahogu,Leptreti,PorphYez,CyanCald);
		546	constrained 546	38726.9	1	0.187	0.507		(Echiexan,HARVERM,HeleSps,CentLaev,HartmCa,GlaesM,ChaosN,ChaosC,Sacclima,Parahogu,Leptreti,ORYSATIV,CHLREINH);
		547	constrained 547	38705.1	1	0.417	0.751		(BalaMand,BmanV039,AastroRH,Atubia,ACACAS1,Apearcei);
		548	constrained 548	38708.2	1	0.375	0.756		(BalaMand,BmanV039,Espclon2,Pbohem);
		549	constrained 549	38715.8	1	0.271	0.344		(BalaMand,BmanV039,ThecSim,ThecQuad,SpedUK05,SappDipl,PlatSten);
		550	constrained 550	38763.6	0.989	0.044	0.001	R	(BalaMand,BmanV039,CANMALTO,ATHBOMBA,MNELEIDY,DIAGRAND,Dermsalm);
		551	constrained 551	38746	0.997	0.126	0.232		(BalaMand,BmanV039,ApuPro,AncSig);
		552	constrained 552	38823.8	0.765	0.001	0.007	R	(BalaMand,BmanV039,GymMicr,Galrug);
		553	constrained 553	38806.7	0.883	0.001	0.012	R	(BalaMand,BmanV039,TOXRREgo,EimWLR1);
		554	constrained 554	38748.5	0.999	0.062	0.124		(BalaMand,BmanV039,JakLibe,RecAm);
		555	constrained 555	38752.8	0.998	0.061	0.196		(BalaMand,BmanV039,EUGROTU,cerlongi,Vampyrel);
		556	constrained 556	38770.7	0.991	0.025	0.09		(BalaMand,BmanV039,LabQuQPX,CafroC34,Phypalm,Malloras);
		557	constrained 557	38776.3	0.987	0.018	0.128		(BalaMand,BmanV039,PHAGLOBO,EMIHUXLE);
		558	constrained 558	38767.7	0.992	0.029	0.003	R	(BalaMand,BmanV039,Gonitrun,Guitheta);
		559	constrained 559	38762.9	0.993	0.049	0.016	R	(BalaMand,BmanV039,Gnostoch,Cparadox);
		560	constrained 560	38780.4	0.975	0.016	0.033	R	(BalaMand,BmanV039,PorphYez,CyanCald);
		561	constrained 561	38774.5	0.982	0.009	0.034	R	(BalaMand,BmanV039,ORYSATIV,CHLREINH);
		562	constrained 562	38705.5	1	0.427	0.688		(AastroRH,Atubia,ACACAS1,Apearcei,Espclon2,Pbohem);
		563	constrained 563	38718.9	1	0.249	0.34		(AastroRH,Atubia,ACACAS1,Apearcei,ThecSim,ThecQuad,SpedUK05,SappDipl,PlatSten);
		564	constrained 564	38776	0.975	0.024	0.047	R	(AastroRH,Atubia,ACACAS1,Apearcei,CANMALTO,ATHBOMBA,MNELEIDY,DIAGRAND,Dermsalm);
		565	constrained 565	38744	0.999	0.116	0.093		(AastroRH,Atubia,ACACAS1,Apearcei,ApuPro,AncSig);
		566	constrained 566	38829.1	0.717	0.001	0.002	R	(AastroRH,Atubia,ACACAS1,Apearcei,GymMicr,Galrug);
		567	constrained 567	38808.8	0.865	0.001	0.047	R	(AastroRH,Atubia,ACACAS1,Apearcei,TOXRREgo,EimWLR1);
		568	constrained 568	38746.7	0.999	0.046	0.036	R	(AastroRH,Atubia,ACACAS1,Apearcei,JakLibe,RecAm);
		569	constrained 569	38753.1	0.999	0.021	0.002	R	(AastroRH,Atubia,ACACAS1,Apearcei,EUGROTU,cerlongi,Vampyrel);
		570	constrained 570	38780.6	0.978	0.018	0.003	R	(AastroRH,Atubia,ACACAS1,Apearcei,LabQuQPX,CafroC34,Phypalm,Malloras);
		571	constrained 571	38769.2	0.995	0.021	0.33		(AastroRH,Atubia,ACACAS1,Apearcei,PHAGLOBO,EMIHUXLE);
		572	constrained 572	38771.1	0.984	0.03	0.045	R	(AastroRH,Atubia,ACACAS1,Apearcei,Gonitrun,Guitheta);
		573	constrained 573	38760.2	0.995	0.049	0.058		(AastroRH,Atubia,ACACAS1,Apearcei,Gnostoch,Cparadox);
		574	constrained 574	38777.1	0.982	0.017	0.157		(AastroRH,Atubia,ACACAS1,Apearcei,PorphYez,CyanCald);
		575	constrained 575	38778.9	0.98	0.011	0.366		(AastroRH,Atubia,ACACAS1,Apearcei,ORYSATIV,CHLREINH);
		576	constrained 576	38709.2	1	0.366	0.623		(Espclon2,Pbohem,ThecSim,ThecQuad,SpedUK05,SappDipl,PlatSten);
		577	constrained 577	38750.7	0.999	0.075	0.159		(Espclon2,Pbohem,CANMALTO,ATHBOMBA,MNELEIDY,DIAGRAND,Dermsalm);
		578	constrained 578	38739.7	1	0.075	0.189		(Espclon2,Pbohem,ApuPro,AncSig);
		579	constrained 579	38811.9	0.855	0.001	0.022	R	(Espclon2,Pbohem,GymMicr,Galrug);
		580	constrained 580	38808.1	0.87	0.001	0.021	R	(Espclon2,Pbohem,TOXRREgo,EimWLR1);
		581	constrained 581	38750.9	0.999	0.075	0.1		(Espclon2,Pbohem,JakLibe,RecAm);
		582	constrained 582	38754.9	0.997	0.054	0.167		(Espclon2,Pbohem,EUGROTU,cerlongi,Vampyrel);
		583	constrained 583	38765	0.995	0.035	0.145		(Espclon2,Pbohem,LabQuQPX,CafroC34,Phypalm,Malloras);
		584	constrained 584	38765.4	0.994	0.037	0.197		(Espclon2,Pbohem,PHAGLOBO,EMIHUXLE);
		585	constrained 585	38751.1	0.998	0.054	0.143		(Espclon2,Pbohem,Gonitrun,Guitheta);
		586	constrained 586	38752.1	0.999	0.052	0.108		(Espclon2,Pbohem,Gnostoch,Cparadox);
		587	constrained 587	38758.1	0.998	0.03	0.128		(Espclon2,Pbohem,PorphYez,CyanCald);
		588	constrained 588	38759.1	0.997	0.043	0.214		(Espclon2,Pbohem,ORYSATIV,CHLREINH);
		589	constrained 589	38721.5	1	0.22	0.36		(ThecSim,ThecQuad,SpedUK05,SappDipl,PlatSten,CANMALTO,ATHBOMBA,MNELEIDY,DIAGRAND,Dermsalm);
		590	constrained 590	38720.9	1	0.272	0.546		(ThecSim,ThecQuad,SpedUK05,SappDipl,PlatSten,ApuPro,AncSig);
		591	constrained 591	38799.2	0.927	0.002	0.215		(ThecSim,ThecQuad,SpedUK05,SappDipl,PlatSten,GymMicr,Galrug);
		592	constrained 592	38796.4	0.924	0.003	0.064		(ThecSim,ThecQuad,SpedUK05,SappDipl,PlatSten,TOXRREgo,EimWLR1);
		593	constrained 593	38733.3	1	0.064	0.174		(ThecSim,ThecQuad,SpedUK05,SappDipl,PlatSten,JakLibe,RecAm);
		594	constrained 594	38735.1	1	0.136	0.258		(ThecSim,ThecQuad,SpedUK05,SappDipl,PlatSten,EUGROTU,cerlongi,Vampyrel);
		595	constrained 595	38741.9	1	0.056	0.175		(ThecSim,ThecQuad,SpedUK05,SappDipl,PlatSten,LabQuQPX,CafroC34,Phypalm,Malloras);
		596	constrained 596	38737.6	1	0.14	0.161		(ThecSim,ThecQuad,SpedUK05,SappDipl,PlatSten,PHAGLOBO,EMIHUXLE);
		597	constrained 597	38736.8	1	0.109	0.316		(ThecSim,ThecQuad,SpedUK05,SappDipl,PlatSten,Gonitrun,Guitheta);
		598	constrained 598	38735	1	0.119	0.171		(ThecSim,ThecQuad,SpedUK05,SappDipl,PlatSten,Gnostoch,Cparadox);
		599	constrained 599	38735.1	1	0.153	0.141		(ThecSim,ThecQuad,SpedUK05,SappDipl,PlatSten,PorphYez,CyanCald);
		600	constrained 600	38735.4	1	0.151	0.236		(ThecSim,ThecQuad,SpedUK05,SappDipl,PlatSten,ORYSATIV,CHLREINH);
		601	AU test control (all taxa together)	38707.6	1	0.4	0.714		(PlacoW51,Vanans,VansISO1,V4362VII,Plapl507,Plaplaa,Pfcl3,Lingleei,VansRSLI,VanCAZ6I,VanW181,50884Clyd,50816Clyd,DermAlg,Korostel,Korohemi,NeaesSL2,Neoppema,NebraSED,Paeilhard,Vexarmat,Ezoncl1,Multmar,CtahCl2,Novat,Scavoste,PhalSoli,FnolAF29,FilsinCH,Loboseasp,Soilameb,Gephrysp,Arachn,AcyElAE2,polysph,DICDISCO,DpurWS3x,DminPRT,DSPmenM,DiBifUK5,DdMxM19,SaTPool,SaBgPool,sps36,Capoph,TaZ0515a,Ta11AL…
		602	P. fimicola excluded from vannellids	38852	0.509	0	0.142		((PlacoW51,Vanans,VansISO1,V4362VII,Plapl507,Plaplaa,Lingleei,VansRSLI,VanCAZ6I,VanW181,50884Clyd,50816Clyd),Pfcl3);
		603	Pla excluded from Protostelium s.l.	38740.7	0.999	0.108	0.127		(planopro,(ProNoct2,PmType,PmRTF06,PmHIO4,Pokum5));
		604	LHI05 excluded from acanthamoebids	38773.6	0.972	0.007	1e-05	R	(Espclon2,(BalaMand,BmanV039,AastroRH,Atubia,ACACAS1,Apearcei,Pbohem));
		605	LHI05 sister to E.zonatum	38745.6	0.998	0.018	0.077		(Espclon2,Ezoncl1);
		606	Eumycetozoa sensu lato	39217	0	0	0.017	R	(Pfcl3,Ezoncl1,CtahCl2,Novat,Scavoste,AcyElAE2,polysph,DICDISCO,DpurWS3x,DminPRT,DSPmenM,DiBifUK5,DdMxM19,SaTPool,SaBgPool,sps36,Capoph,TaZ0515a,Ta11AL,ProNoct2,planopro,PmType,PmRTF06,PmHIO4,Pokum5,Crec,Partic,lindblud,orangeba,TriPer,ArcDen,protophy,PHYPOLYC,DIDYNIG,symphtyo,Sflavog,SexpulsA,SirreCl2,Espclon2);
		607	Monophyletic protosteloid amoebae	39224.2	0	0	0.037	R	(Pfcl3,Ezoncl1,CtahCl2,Novat,Scavoste,SaTPool,SaBgPool,sps36,Capoph,TaZ0515a,Ta11AL,ProNoct2,planopro,PmType,PmRTF06,PmHIO4,Pokum5,Crec,Partic,SexpulsA,SirreCl2,Espclon2);
		608	Eumycetozoa sensu strictu	38726.8	1	0.198	0.368		(CtahCl2,Novat,Scavoste,AcyElAE2,polysph,DICDISCO,DpurWS3x,DminPRT,DSPmenM,DiBifUK5,DdMxM19,SaTPool,SaBgPool,sps36,Capoph,TaZ0515a,Ta11AL,ProNoct2,planopro,PmType,PmRTF06,PmHIO4,Pokum5,Crec,Partic,lindblud,orangeba,TriPer,ArcDen,protophy,PHYPOLYC,DIDYNIG,symphtyo,Sflavog,SexpulsA,SirreCl2);
		609	allAmoebozoanFlagellates	38925.5	0.086	0	0.046	R	(CtahCl2,Capoph,planopro,Crec,Partic,lindblud,orangeba,TriPer,ArcDen,protophy,PHYPOLYC,DIDYNIG,symphtyo,Sflavog,PhalSoli,Multmar,Mastsp17,Mastcom,Mastbala,MASTSIMP,endnana,EcoliHU,ENTHIST2,ENTOGING);
		610	Ca excluded from cavosteliids	38716.6	1	0.306	0.476		((SaTPool,SaBgPool,sps36,TaZ0515a,Ta11AL),Capoph);
